# Supplementary material for: Cell division cycle 20 promotes tumor progression and predicts poor clinical outcome in childhood and adult adrenocortical carcinoma
Source: J Clin Transl Endocrinol. 2025 Jul 2;41:100406. doi: 10.1016/j.jcte.2025.100406 (PMC12272758; doi:10.1016/j.jcte.2025.100406)
Supplement: Supplementary Data 2 [file mmc2.xlsx]

## Sheet: Table S1
Table S1. information of datasets
Accession	TCGA-ACC	GSE19750	GSE10927	GSE76019	GSE76021
Platform	Illumina RNAseq	Affymetrix Human Genome U133 Plus 2.0 Array		Affymetrix HT HG-U133+ PM Array Plate	Affymetrix Human Genome U133A Array
GPL		GPL570		GPL13158	GPL96
Source	https://xenabrowser.net/datapages/	PMID:24238056 PMID:26963385	PMID:19147773	PMID:27307598 PMID:32147670	PMID:27307598 PMID:32147670
Sample Number	79	48	65	34	29

## Sheet: Table S2
Table S2. differentially expressed genes (DEGs)
gene	logFC	AveExpr	t	P.Value	adj.P.Val
CFH	-2.00662	6.04796	-4.92497	3.70563e-06	6.74564e-05
PON1	-2.62721	4.84936	-7.04133	3.37403e-10	2.83844e-08
TAC1	-2.19979	3.53902	-12.3166	3.66925e-21	6.5259e-18
FMO3	-2.76123	5.16386	-11.0759	1.30094e-18	1.3262e-15
ANLN	3.55512	6.38285	8.15904	1.68884e-12	2.81419e-10
DCN	-3.03308	9.82702	-5.21727	1.11676e-06	2.49723e-05
SEMA3B	-2.24882	7.19307	-8.00885	3.46929e-12	5.3206e-10
KDM5D	-2.64073	5.23233	-4.70757	8.83484e-06	0.000137316
HGF	-2.02425	6.42769	-6.11515	2.31596e-08	1.00591e-06
RIPOR3	-2.87928	5.66921	-11.6815	7.28731e-20	1.14808e-16
GPM6B	-2.53114	5.84395	-10.7441	6.38053e-18	5.26545e-15
DKK3	-2.6311	8.16382	-6.20366	1.5596e-08	7.18825e-07
KCNQ1	-2.59634	7.60073	-8.06571	2.64227e-12	4.16277e-10
COL11A1	2.32328	6.13351	3.40503	0.000982335	0.00627255
MYLK	-2.10499	8.24033	-7.86988	6.7419e-12	9.19977e-10
NGEF	-2.09791	7.38725	-5.03476	2.37119e-06	4.67402e-05
ASPM	3.12986	5.78072	6.64052	2.15271e-09	1.32763e-07
DDX3Y	-2.02921	5.17273	-4.02401	0.000117361	0.00112805
CYBRD1	-2.19441	8.19135	-8.51273	3.07928e-13	6.58814e-11
HMMR	2.81335	5.85783	7.16976	1.85165e-10	1.64384e-08
GRAMD4	-2.35535	6.34122	-9.63874	1.32453e-15	5.33818e-13
UBE2T	2.39937	6.94242	7.15347	1.99837e-10	1.74029e-08
FBLN1	-2.72911	8.04271	-7.97029	4.17243e-12	6.18018e-10
ITGA8	-2.21416	6.47629	-6.14216	2.05315e-08	9.07681e-07
OSBPL6	2.33778	6.89264	6.09232	2.56371e-08	1.10246e-06
MOXD1	-2.0343	6.6545	-5.27619	8.73339e-07	2.04803e-05
KCNN2	-2.01778	7.21016	-4.13477	7.84324e-05	0.000810032
NDC80	2.22855	5.81578	6.27181	1.14863e-08	5.52935e-07
COL4A4	-2.73352	5.22214	-9.22056	1.00424e-14	3.00061e-12
KCNK2	-2.14863	5.18451	-5.94235	4.98036e-08	1.90951e-06
NKAIN1	-2.1559	6.25984	-8.60789	1.9455e-13	4.61857e-11
ABCB1	-2.38613	8.8989	-4.99939	2.7395e-06	5.26433e-05
MMP2	-2.41245	7.22159	-6.5292	3.58079e-09	2.04128e-07
AURKA	2.02312	7.71925	6.47776	4.52583e-09	2.50544e-07
TPX2	3.0812	7.07476	9.33923	5.65174e-15	1.81379e-12
BIRC5	2.34628	6.76518	6.05404	3.03911e-08	1.27217e-06
KIF4A	2.23492	5.91159	6.27636	1.12536e-08	5.4629e-07
RAPGEF4	-2.33722	6.19515	-5.63483	1.90319e-07	5.79654e-06
ANGPT2	2.07637	6.43576	6.19241	1.64012e-08	7.49954e-07
SEMA6A	-2.4252	8.51259	-5.70238	1.42131e-07	4.62126e-06
FMO2	-3.70688	5.87975	-14.9989	1.94369e-26	1.68421e-22
CREM	-2.15209	8.85382	-10.5285	1.79911e-17	1.29911e-14
ABLIM1	-2.76887	8.7475	-7.21186	1.52012e-10	1.37925e-08
CDKN3	3.08927	6.9092	7.89331	6.0283e-12	8.35763e-10
CHGA	-2.60146	4.97815	-9.97051	2.65871e-16	1.39622e-13
GINS1	3.00508	6.37763	9.65453	1.22702e-15	5.06292e-13
PRPS2	-2.23594	7.66167	-4.93236	3.59636e-06	6.57721e-05
KLHL4	-2.12705	5.59204	-4.50284	1.96371e-05	0.000260177
WFDC1	-3.32773	6.42849	-10.3561	4.12895e-17	2.65017e-14
CALB1	2.76157	6.73951	3.74429	0.000315137	0.00250519
PLAT	-2.96222	6.44874	-8.55965	2.45547e-13	5.45556e-11
CCNE1	2.10724	8.08977	6.68177	1.78158e-09	1.1351e-07
HOXA5	-3.17182	8.41601	-11.5076	1.66248e-19	2.4009e-16
NPTX2	2.43098	11.2667	5.46177	3.99246e-07	1.07771e-05
EZH2	2.20722	5.96751	7.00412	4.01255e-10	3.26819e-08
RARRES2	-2.07534	10.5931	-4.00028	0.000127834	0.00120662
OGN	-3.51644	5.26949	-11.1439	9.40054e-19	1.0182e-15
PTGDS	-3.05478	7.24654	-10.0097	2.19933e-16	1.19108e-13
DNAJC12	-2.28577	8.25537	-5.52196	3.08915e-07	8.62076e-06
SEPTIN4	-2.12627	7.70973	-5.68957	1.5024e-07	4.79949e-06
RASD1	-2.14451	8.52507	-6.10905	2.37972e-08	1.02844e-06
CCL2	-3.24934	7.14945	-6.96857	4.73419e-10	3.76347e-08
RAB34	-2.62656	7.71701	-6.72894	1.43425e-09	9.59674e-08
FOXM1	2.02511	6.17826	6.46053	4.8944e-09	2.65893e-07
PDE10A	-3.97501	5.70039	-8.72462	1.1071e-13	2.78058e-11
TTK	2.4741	5.11438	6.85459	8.03191e-10	5.86236e-08
C7	-2.02822	9.79265	-5.06415	2.10226e-06	4.24122e-05
KIF20A	2.28855	5.97408	6.26974	1.15933e-08	5.56545e-07
PDE8B	2.06302	7.03483	5.62039	2.02531e-07	6.06689e-06
SLC27A6	-2.57253	4.74239	-5.95249	4.76275e-08	1.83816e-06
FGF12	-2.16281	6.50388	-4.95902	3.22817e-06	6.01623e-05
ECT2	2.16778	6.08508	6.47887	4.50307e-09	2.50122e-07
AADAC	-4.52694	6.82778	-8.97664	3.27204e-14	9.14589e-12
EFEMP1	-2.22932	8.42037	-4.15672	7.23562e-05	0.000754926
IGFBP5	-2.82231	9.24843	-6.86085	7.80234e-10	5.76227e-08
IL1RL1	-2.03333	6.01501	-8.26649	1.0079e-12	1.85818e-10
ANGPTL1	-2.3675	6.74654	-8.42903	4.60957e-13	9.39811e-11
PLA2G4A	-3.32104	4.8282	-8.26118	1.03396e-12	1.86651e-10
CTH	-3.82315	5.24705	-12.7912	4.03115e-22	9.97998e-19
OLFML3	-2.63679	7.39584	-7.63306	2.08196e-11	2.5231e-09
CDC20	2.32933	6.37391	5.74287	1.19236e-07	4.01235e-06
CENPF	2.20599	7.43684	6.26039	1.20912e-08	5.7884e-07
CCN2	-2.18207	8.17688	-5.02026	2.51586e-06	4.88788e-05
SPP1	2.74521	9.44683	4.75593	7.29512e-06	0.000117604
ECRG4	-2.98001	4.60828	-14.1565	8.05736e-25	3.49085e-21
NR4A3	-2.40718	7.73523	-5.86336	7.04735e-08	2.58204e-06
KLHL29	-2.2877	6.73716	-7.90157	5.79503e-12	8.09902e-10
PDZRN3	-2.46571	6.44878	-5.10089	1.80777e-06	3.75699e-05
NXPH1	-2.73377	4.63786	-5.6551	1.74379e-07	5.40606e-06
TWIST1	2.19186	7.66282	6.70778	1.5809e-09	1.0261e-07
ZWINT	2.66174	8.22878	8.46697	3.83946e-13	8.0166e-11
CENPK	2.22563	5.1458	8.08787	2.37604e-12	3.81267e-10
F13A1	-2.49493	6.92091	-5.48808	3.5696e-07	9.69612e-06
C3	-2.06395	10.2212	-3.24224	0.00165301	0.00951086
PTPRB	-2.03514	6.25324	-7.75718	1.15385e-11	1.49225e-09
STEAP4	-3.26624	8.12378	-6.53934	3.41894e-09	1.96845e-07
CDKN1C	-2.54028	8.12066	-6.15331	1.95347e-08	8.74771e-07
RPS4Y1	-2.52339	7.96742	-3.49589	0.000729443	0.00494959
APOC1	-2.14059	10.0986	-4.71197	8.68263e-06	0.000135559
ZNF331	-2.50943	8.28409	-9.48522	2.78621e-15	1.04967e-12
TOP2A	3.2357	6.97816	7.13525	2.17623e-10	1.87632e-08
RAI2	-2.02587	6.12842	-5.60685	2.14681e-07	6.33802e-06
SERPINF1	-2.03176	8.01526	-4.7288	8.12363e-06	0.000128334
MATN2	-2.46532	6.88402	-7.03948	3.40334e-10	2.84927e-08
CASP9	-2.19257	8.082	-10.1715	1.00623e-16	5.81267e-14
CCNB1	3.37726	7.2522	9.48623	2.77256e-15	1.04967e-12
ECHDC3	-2.12325	6.55409	-6.83949	8.61296e-10	6.19347e-08
PDGFRA	-3.97057	7.28102	-8.08482	2.41098e-12	3.83323e-10
HTR2B	-3.11087	6.07874	-7.35428	7.78303e-11	7.88772e-09
SCN7A	-3.4184	4.50491	-11.1472	9.25379e-19	1.0182e-15
CCN3	-2.62886	9.31921	-4.14762	7.48171e-05	0.000775467
IER3	-2.09516	8.56828	-5.76601	1.07816e-07	3.67083e-06
GGH	2.50357	7.50712	8.24759	1.10376e-12	1.97198e-10
THBS1	-2.39334	7.25495	-6.18872	1.66743e-08	7.60435e-07
GIPC2	-2.60458	5.32121	-6.1306	2.16178e-08	9.46052e-07
KIF11	2.39725	5.61806	6.3739	7.24814e-09	3.76079e-07
CEP55	2.46925	5.64464	5.61931	2.03478e-07	6.07979e-06
RBP4	-2.48218	4.83038	-6.04271	3.1958e-08	1.31552e-06
AOX1	-2.35073	9.07912	-5.57356	2.47691e-07	7.09527e-06
LUM	-2.78014	8.45554	-4.68141	9.79439e-06	0.000148631
AMDHD1	-2.9235	6.02225	-6.91563	6.0533e-10	4.64176e-08
GAS2L3	3.25509	7.36027	10.0551	1.76588e-16	9.87185e-14
FBLN5	-2.71679	7.779	-8.19747	1.40426e-12	2.43358e-10
ABCA8	-2.11469	8.17681	-3.96773	0.000143667	0.00132787
NPC1	-2.00764	9.36309	-8.81954	6.99666e-14	1.83715e-11
PMAIP1	2.18543	5.88228	4.71965	8.42294e-06	0.000132219
CCN1	-2.00588	8.89218	-5.62717	1.96701e-07	5.9491e-06
C1orf162	-2.10205	7.08171	-6.05038	3.08887e-08	1.28988e-06
DPT	-2.29037	5.3141	-7.13931	2.13528e-10	1.85022e-08
NUF2	2.23051	5.12036	5.62909	1.95082e-07	5.91044e-06
SELENBP1	-2.10084	5.75398	-7.95893	4.40547e-12	6.4157e-10
DTL	3.04077	5.87282	8.1467	1.79183e-12	2.95738e-10
S100A8	-2.00078	6.73662	-3.7299	0.000331165	0.00261462
USP53	-2.03002	6.32299	-7.01476	3.81874e-10	3.13643e-08
RSPO3	-4.14176	5.26991	-9.67906	1.08956e-15	4.72054e-13
IGFBP3	2.05241	9.36421	7.16781	1.86865e-10	1.64384e-08
SYTL5	-2.58198	6.02587	-5.25084	9.70939e-07	2.23755e-05
SERPING1	-2.39093	7.44911	-7.29148	1.04594e-10	9.95941e-09
TKFC	-2.651	6.71329	-12.6792	6.77502e-22	1.46764e-18
TAGLN	-2.68035	9.03539	-7.25108	1.26457e-10	1.19103e-08
CENPU	2.20653	7.45423	9.3071	6.6037e-15	2.08077e-12
NR4A2	-4.01934	6.83837	-10.6154	1.18464e-17	9.33172e-15
PID1	-2.16835	6.80781	-5.38035	5.63725e-07	1.40769e-05
SORBS2	-2.22258	9.16451	-4.4859	2.09608e-05	0.00027271
ADAMTS1	-2.1142	7.91925	-7.23527	1.36203e-10	1.26224e-08
BUB1B	2.75848	6.74778	7.91042	5.55511e-12	7.82683e-10
TIMP4	-2.45605	4.79665	-9.28487	7.35448e-15	2.27595e-12
CCNB2	3.03365	6.67952	7.44889	4.98077e-11	5.3948e-09
FNDC5	-2.10804	5.84416	-9.21548	1.02926e-14	3.02324e-12
PTH1R	-2.39857	5.9692	-15.5233	2.00015e-27	3.46627e-23
CYP11B1	-3.55141	9.49465	-3.99795	0.000128907	0.00121411
RACGAP1	2.98812	7.57419	9.86754	4.37519e-16	2.16634e-13
DAPL1	-3.60069	5.70516	-7.62591	2.1539e-11	2.58924e-09
LMOD1	-2.81088	6.40276	-9.67151	1.13014e-15	4.77692e-13
TIPARP	-2.47314	8.14311	-9.40072	4.19563e-15	1.42569e-12
DNASE1L3	-2.93094	6.62981	-7.61167	2.30446e-11	2.71676e-09
EMCN	-2.11962	6.79362	-8.06379	2.66669e-12	4.16339e-10
MAD2L1	2.76793	6.54313	8.93373	4.02723e-14	1.0905e-11
NPY1R	-3.60446	5.19005	-10.5476	1.64093e-17	1.23641e-14
ADGRV1	-3.87788	8.02648	-6.56611	3.02583e-09	1.78968e-07
GPX8	2.33189	8.39677	9.51405	2.42309e-15	9.54368e-13
PTTG1	2.68266	8.74404	8.09822	2.261e-12	3.66197e-10
GEM	-2.19594	7.98884	-5.7571	1.12082e-07	3.7937e-06
NFIL3	-2.01633	8.81329	-7.58825	2.57528e-11	2.93616e-09
MAMDC2	-2.25667	4.88439	-5.60964	2.12126e-07	6.28399e-06
ALDH1A1	-2.65285	7.88467	-5.14905	1.48201e-06	3.19362e-05
SVEP1	-2.09509	6.85785	-7.01878	3.74793e-10	3.09294e-08
ZNF367	2.60728	5.74026	7.34192	8.24945e-11	8.25506e-09
MELK	2.6203	6.45876	7.61019	2.32073e-11	2.71745e-09
SLC16A9	-3.23607	8.27685	-6.51563	3.80915e-09	2.14327e-07
ABTB2	-2.05525	6.69871	-9.42607	3.71072e-15	1.33972e-12
AVPR1A	-4.01165	6.08788	-9.26702	8.01885e-15	2.43801e-12
PCLAF	4.11252	7.75663	9.35052	5.35098e-15	1.78332e-12
AXL	-2.17591	7.91699	-7.83294	8.04131e-12	1.07197e-09
IGFBP6	-3.23723	6.75415	-12.938	2.04581e-22	5.90899e-19
PBK	3.64568	6.43845	7.79968	9.42337e-12	1.24662e-09
PHYHIP	-2.51747	6.41842	-10.8998	3.02371e-18	2.91116e-15
COL4A3	-2.39662	5.49331	-5.55354	2.69884e-07	7.64231e-06
MRAP	-2.85298	7.62497	-5.95019	4.81129e-08	1.84877e-06
CDK1	3.36085	7.00549	7.70861	1.45396e-11	1.83921e-09
FABP4	-2.34971	7.02022	-4.42196	2.67759e-05	0.000333352
CD14	-2.25431	8.45138	-6.40895	6.18486e-09	3.25786e-07
CDH2	-2.31966	8.04949	-4.19204	6.35165e-05	0.00068369
PLA2G1B	2.39195	7.38255	4.46354	2.28395e-05	0.000292975
PDGFD	-2.31635	8.46857	-5.10306	1.79167e-06	3.73643e-05
SHCBP1	2.16271	4.94082	6.30902	9.71482e-09	4.81022e-07
HOPX	-2.15564	6.78053	-4.70679	8.86197e-06	0.000137615
PTGER4	-2.45016	5.52024	-7.4459	5.05173e-11	5.43766e-09
ENC1	2.3189	8.1125	7.00077	4.07565e-10	3.30052e-08
RRM2	3.30354	7.28857	7.45457	4.84894e-11	5.28504e-09
THAP2	-2.83702	5.22777	-7.95582	4.4714e-12	6.45745e-10
SLCO2A1	-2.47797	6.99543	-7.63957	2.01857e-11	2.46351e-09
UBE2C	2.70608	7.55465	7.45702	4.7931e-11	5.28504e-09
RMI2	2.35359	6.92447	8.49729	3.31722e-13	7.01067e-11
ZNF404	2.09726	5.14663	6.49047	4.27152e-09	2.38024e-07
TYMS	2.81153	8.24479	8.77869	8.52453e-14	2.1725e-11
NAP1L5	-2.01653	7.75182	-4.67666	9.97946e-06	0.000150911
CD163	-2.09331	9.2073	-6.22221	1.43513e-08	6.72183e-07
EGR3	-2.27416	6.05765	-6.31846	9.31017e-09	4.63636e-07
SLITRK4	-2.67188	5.32602	-4.65571	1.08359e-05	0.000161467
APOBEC3B	3.11069	5.8904	6.72149	1.48426e-09	9.74324e-08
TH	-2.95996	4.33808	-9.74253	8.01272e-16	3.56052e-13
PENK	-3.10172	4.42806	-10.3404	4.45488e-17	2.75725e-14
GJC1	2.20534	6.69503	6.44679	5.2095e-09	2.81248e-07
RALYL	-2.68416	5.6355	-5.27199	8.8884e-07	2.07596e-05
TCEAL2	-2.10634	4.17217	-6.87473	7.31673e-10	5.46212e-08
MAFF	-2.73648	7.92243	-6.47528	4.57708e-09	2.51256e-07
MYBL1	2.36719	6.59204	9.40894	4.03189e-15	1.42569e-12
C11orf96	-2.38165	9.11758	-7.23589	1.35805e-10	1.26224e-08
NANOS1	-2.04853	5.38161	-5.25825	9.41353e-07	2.17847e-05
PRELP	-2.21051	6.75304	-6.5964	2.63466e-09	1.57988e-07
HACD4	-2.00041	5.98742	-6.53472	3.49174e-09	1.99709e-07
APOD	-2.61902	7.74692	-5.75148	1.14855e-07	3.88001e-06
ADH1B	-4.93366	6.36447	-9.75394	7.58228e-16	3.45792e-13
SLC30A10	2.05791	5.4747	3.70139	0.000365238	0.00284092
PGAP1	-2.25504	5.64127	-8.05542	2.77585e-12	4.29513e-10
CFD	-2.5722	6.90438	-8.61403	1.88871e-13	4.54601e-11
PLN	-2.14025	6.0132	-7.87489	6.58252e-12	9.05358e-10
EIF1AY	-2.3415	4.57744	-4.23718	5.37223e-05	0.000591868
PRC1	3.51487	7.30001	9.34383	5.52722e-15	1.8073e-12
HSD3B2	-4.00217	9.54174	-5.05636	2.17049e-06	4.35354e-05
MT1M	-3.19084	5.66204	-8.26986	9.91698e-13	1.84797e-10
GPX3	-2.54052	9.88947	-6.17281	1.79042e-08	8.05923e-07
SPINK13	2.21333	6.86357	5.18055	1.30081e-06	2.85355e-05
ZBED1	-2.08862	7.61929	-10.2151	8.15412e-17	4.87279e-14
FAM166B	-2.09382	8.59744	-3.32366	0.00127686	0.00773975
SHISA8	-2.01463	5.36447	-5.85579	7.28489e-08	2.65783e-06
INMT	-3.3602	6.4853	-9.77417	6.87472e-16	3.21997e-13
MRC1	-2.48547	8.10082	-7.31962	9.16259e-11	8.97106e-09
SPON1	-2.49846	6.30615	-7.16889	1.85922e-10	1.64384e-08
NEFL	2.19255	6.29572	4.27959	4.58572e-05	0.000519755
ENSG00000284762	2.06302	7.03483	5.62039	2.02531e-07	6.06689e-06
ENSG00000289697	-2.00662	6.04796	-4.92497	3.70563e-06	6.74564e-05

## Sheet: Table S3
Table S3. GO terms of upregulated genes and downregulated genes
GO terms of upregulated genes												GO terms of downregulated genes
ONTOLOGY	ID	Description	GeneRatio	BgRatio	pvalue	p.adjust	qvalue	geneID	Count			ONTOLOGY	ID	Description	GeneRatio	BgRatio	pvalue	p.adjust	qvalue	geneID	Count
BP	GO:0000280	nuclear division	25/66	481/18903	2.97779e-23	4.55007e-20	3.66425e-20	ANLN/ASPM/NDC80/AURKA/TPX2/BIRC5/KIF4A/CCNE1/TTK/CDC20/CENPF/ZWINT/CENPK/TOP2A/CCNB1/KIF11/NUF2/BUB1B/CCNB2/RACGAP1/MAD2L1/PTTG1/UBE2C/MYBL1/PRC1	25			BP	GO:0030198	extracellular matrix organization	14/154	318/18903	3.47014e-07	0.000346281	0.000275868	GPM6B/FBLN1/ITGA8/COL4A4/MMP2/CCN2/MATN2/PDGFRA/LUM/FBLN5/CCN1/DPT/ADAMTS1/COL4A3	14
BP	GO:0098813	nuclear chromosome segregation	21/66	321/18903	1.56623e-21	1.1966e-18	9.63644e-19	NDC80/BIRC5/KIF4A/CCNE1/TTK/ECT2/CDC20/CENPF/ZWINT/CENPK/TOP2A/CCNB1/KIF11/NUF2/BUB1B/RACGAP1/MAD2L1/PTTG1/UBE2C/RMI2/PRC1	21			BP	GO:0043062	extracellular structure organization	14/154	319/18903	3.60421e-07	0.000346281	0.000275868	GPM6B/FBLN1/ITGA8/COL4A4/MMP2/CCN2/MATN2/PDGFRA/LUM/FBLN5/CCN1/DPT/ADAMTS1/COL4A3	14
BP	GO:0000819	sister chromatid segregation	19/66	239/18903	4.27722e-21	2.17853e-18	1.75441e-18	NDC80/BIRC5/KIF4A/TTK/CDC20/CENPF/ZWINT/CENPK/TOP2A/CCNB1/KIF11/NUF2/BUB1B/RACGAP1/MAD2L1/PTTG1/UBE2C/RMI2/PRC1	19			BP	GO:0045229	external encapsulating structure organization	14/154	321/18903	3.88643e-07	0.000346281	0.000275868	GPM6B/FBLN1/ITGA8/COL4A4/MMP2/CCN2/MATN2/PDGFRA/LUM/FBLN5/CCN1/DPT/ADAMTS1/COL4A3	14
BP	GO:0140014	mitotic nuclear division	20/66	325/18903	5.64503e-20	1.78938e-17	1.44102e-17	ANLN/NDC80/AURKA/TPX2/BIRC5/KIF4A/TTK/CDC20/CENPF/ZWINT/CENPK/CCNB1/KIF11/NUF2/BUB1B/RACGAP1/MAD2L1/PTTG1/UBE2C/PRC1	20			BP	GO:0033002	muscle cell proliferation	12/154	247/18903	8.82358e-07	0.000589636	0.00046974	HGF/KCNK2/MMP2/OGN/IGFBP5/NR4A3/CCN3/THBS1/RBP4/ADAMTS1/PDGFD/APOD	12
BP	GO:0007059	chromosome segregation	21/66	382/18903	5.85531e-20	1.78938e-17	1.44102e-17	NDC80/BIRC5/KIF4A/CCNE1/TTK/ECT2/CDC20/CENPF/ZWINT/CENPK/TOP2A/CCNB1/KIF11/NUF2/BUB1B/RACGAP1/MAD2L1/PTTG1/UBE2C/RMI2/PRC1	21			BP	GO:0007568	aging	10/154	169/18903	1.2675e-06	0.000677607	0.000539823	MMP2/IGFBP5/CCN2/SERPINF1/CASP9/SERPING1/AVPR1A/TH/PENK/APOD	10
BP	GO:0044772	mitotic cell cycle phase transition	22/66	473/18903	2.35497e-19	5.99733e-17	4.82976e-17	ANLN/NDC80/AURKA/BIRC5/CDKN3/CCNE1/EZH2/FOXM1/TTK/CDC20/CENPF/ZWINT/CCNB1/NUF2/DTL/BUB1B/CCNB2/MAD2L1/MELK/CDK1/RRM2/UBE2C	22			BP	GO:0048008	platelet-derived growth factor receptor signaling pathway	6/154	58/18903	7.56707e-06	0.00311179	0.00247904	PLAT/NR4A3/PDGFRA/TIPARP/PDGFD/APOD	6
BP	GO:0000070	mitotic sister chromatid segregation	17/66	204/18903	2.94315e-19	6.42447e-17	5.17375e-17	NDC80/BIRC5/KIF4A/TTK/CDC20/CENPF/ZWINT/CENPK/CCNB1/KIF11/NUF2/BUB1B/RACGAP1/MAD2L1/PTTG1/UBE2C/PRC1	17			BP	GO:0010038	response to metal ion	13/154	360/18903	8.1491e-06	0.00311179	0.00247904	CYBRD1/SERPINF1/CASP9/THBS1/NPC1/S100A8/CYP11B1/ADGRV1/FABP4/CD14/TH/PENK/MT1M	13
BP	GO:0033046	negative regulation of sister chromatid segregation	11/66	51/18903	1.67115e-17	2.55351e-15	2.05639e-15	NDC80/BIRC5/TTK/CDC20/CENPF/ZWINT/CCNB1/NUF2/BUB1B/MAD2L1/PTTG1	11			BP	GO:0006957	complement activation, alternative pathway	4/154	18/18903	1.18603e-05	0.00396283	0.00315703	CFH/C7/C3/CFD	4
BP	GO:0033048	negative regulation of mitotic sister chromatid segregation	11/66	51/18903	1.67115e-17	2.55351e-15	2.05639e-15	NDC80/BIRC5/TTK/CDC20/CENPF/ZWINT/CCNB1/NUF2/BUB1B/MAD2L1/PTTG1	11			BP	GO:0048659	smooth muscle cell proliferation	9/154	179/18903	1.63276e-05	0.00484929	0.00386324	MMP2/OGN/IGFBP5/NR4A3/CCN3/THBS1/ADAMTS1/PDGFD/APOD	9
BP	GO:2000816	negative regulation of mitotic sister chromatid separation	11/66	51/18903	1.67115e-17	2.55351e-15	2.05639e-15	NDC80/BIRC5/TTK/CDC20/CENPF/ZWINT/CCNB1/NUF2/BUB1B/MAD2L1/PTTG1	11			BP	GO:0034754	cellular hormone metabolic process	8/154	141/18903	2.05009e-05	0.00537061	0.00427855	DKK3/PDGFRA/RBP4/CYP11B1/TIPARP/ALDH1A1/ADH1B/HSD3B2	8
BP	GO:0051985	negative regulation of chromosome segregation	11/66	53/18903	2.66034e-17	3.3875e-15	2.72801e-15	NDC80/BIRC5/TTK/CDC20/CENPF/ZWINT/CCNB1/NUF2/BUB1B/MAD2L1/PTTG1	11			BP	GO:0048545	response to steroid hormone	12/154	339/18903	2.23763e-05	0.00537061	0.00427855	KDM5D/PLAT/PTGDS/CCN2/NR4A3/SERPINF1/CASP9/THBS1/NPC1/AVPR1A/TH/HSD3B2	12
BP	GO:1905819	negative regulation of chromosome separation	11/66	53/18903	2.66034e-17	3.3875e-15	2.72801e-15	NDC80/BIRC5/TTK/CDC20/CENPF/ZWINT/CCNB1/NUF2/BUB1B/MAD2L1/PTTG1	11			BP	GO:0052547	regulation of peptidase activity	14/154	459/18903	2.42005e-05	0.00537061	0.00427855	HGF/GRAMD4/FBLN1/WFDC1/CCN2/C3/SERPINF1/CASP9/THBS1/CCN1/S100A8/SERPING1/TIMP4/COL4A3	14
BP	GO:0033045	regulation of sister chromatid segregation	13/66	107/18903	4.60454e-17	5.41211e-15	4.35847e-15	NDC80/BIRC5/TTK/CDC20/CENPF/ZWINT/CCNB1/NUF2/BUB1B/MAD2L1/PTTG1/UBE2C/RMI2	13			BP	GO:0042698	ovulation cycle	6/154	72/18903	2.65959e-05	0.00537061	0.00427855	MMP2/SERPINF1/PDGFRA/ADAMTS1/TIMP4/AXL	6
BP	GO:0033047	regulation of mitotic sister chromatid segregation	11/66	56/18903	5.15539e-17	5.62674e-15	4.53132e-15	NDC80/BIRC5/TTK/CDC20/CENPF/ZWINT/CCNB1/NUF2/BUB1B/MAD2L1/PTTG1	11			BP	GO:0019216	regulation of lipid metabolic process	12/154	347/18903	2.81289e-05	0.00537061	0.00427855	DKK3/FMO2/RARRES2/AADAC/NR4A3/C3/APOC1/PDGFRA/HTR2B/CCN1/AVPR1A/APOD	12
BP	GO:0007094	mitotic spindle assembly checkpoint signaling	10/66	46/18903	4.87303e-16	4.37999e-14	3.52729e-14	NDC80/BIRC5/TTK/CDC20/CENPF/ZWINT/CCNB1/NUF2/BUB1B/MAD2L1	10			BP	GO:0048511	rhythmic process	11/154	302/18903	3.82887e-05	0.00662658	0.00527913	MMP2/CREM/PTGDS/SERPINF1/PDGFRA/ADAMTS1/TIMP4/NFIL3/AXL/EGR3/TH	11
BP	GO:0071173	spindle assembly checkpoint signaling	10/66	46/18903	4.87303e-16	4.37999e-14	3.52729e-14	NDC80/BIRC5/TTK/CDC20/CENPF/ZWINT/CCNB1/NUF2/BUB1B/MAD2L1	10			BP	GO:0009636	response to toxic substance	10/154	250/18903	3.96652e-05	0.00662658	0.00527913	PON1/ABCB1/FBLN5/ALDH1A1/ABTB2/TH/PENK/MT1M/GPX3/INMT	10
BP	GO:0071174	mitotic spindle checkpoint signaling	10/66	46/18903	4.87303e-16	4.37999e-14	3.52729e-14	NDC80/BIRC5/TTK/CDC20/CENPF/ZWINT/CCNB1/NUF2/BUB1B/MAD2L1	10			BP	GO:0010876	lipid localization	14/154	483/18903	4.22045e-05	0.00663604	0.00528668	PON1/KCNQ1/ABCB1/SLC27A6/PLA2G4A/C3/APOC1/THBS1/RBP4/ABCA8/NPC1/FABP4/SLCO2A1/APOD	14
BP	GO:0031577	spindle checkpoint signaling	10/66	47/18903	6.17336e-16	5.20483e-14	4.19154e-14	NDC80/BIRC5/TTK/CDC20/CENPF/ZWINT/CCNB1/NUF2/BUB1B/MAD2L1	10			BP	GO:0006066	alcohol metabolic process	12/154	367/18903	4.84546e-05	0.0070082	0.00558316	PON1/DKK3/MOXD1/PLA2G4A/APOC1/RBP4/NPC1/TKFC/PTH1R/CYP11B1/ALDH1A1/ADH1B	12
BP	GO:2001251	negative regulation of chromosome organization	12/66	97/18903	6.47197e-16	5.20483e-14	4.19154e-14	NDC80/BIRC5/TTK/CDC20/CENPF/ZWINT/TOP2A/CCNB1/NUF2/BUB1B/MAD2L1/PTTG1	12			BP	GO:0052548	regulation of endopeptidase activity	13/154	428/18903	4.98151e-05	0.0070082	0.00558316	HGF/GRAMD4/WFDC1/CCN2/C3/SERPINF1/CASP9/THBS1/CCN1/S100A8/SERPING1/TIMP4/COL4A3	13
BP	GO:0010965	regulation of mitotic sister chromatid separation	12/66	98/18903	7.35552e-16	5.40141e-14	4.34986e-14	NDC80/BIRC5/TTK/CDC20/CENPF/ZWINT/CCNB1/NUF2/BUB1B/MAD2L1/PTTG1/UBE2C	12			BP	GO:0006869	lipid transport	13/154	433/18903	5.60702e-05	0.00701958	0.00559222	PON1/KCNQ1/ABCB1/SLC27A6/PLA2G4A/APOC1/THBS1/RBP4/ABCA8/NPC1/FABP4/SLCO2A1/APOD	13
BP	GO:0051983	regulation of chromosome segregation	13/66	132/18903	7.66976e-16	5.40141e-14	4.34986e-14	NDC80/BIRC5/TTK/CDC20/CENPF/ZWINT/CCNB1/NUF2/BUB1B/MAD2L1/PTTG1/UBE2C/RMI2	13			BP	GO:0032102	negative regulation of response to external stimulus	13/154	436/18903	6.01426e-05	0.00701958	0.00559222	SEMA3B/HGF/SEMA6A/WFDC1/PLAT/CCL2/SERPINF1/PDGFRA/CCN3/THBS1/SERPING1/TKFC/PTGER4	13
BP	GO:0045841	negative regulation of mitotic metaphase/anaphase transition	10/66	48/18903	7.7769e-16	5.40141e-14	4.34986e-14	NDC80/BIRC5/TTK/CDC20/CENPF/ZWINT/CCNB1/NUF2/BUB1B/MAD2L1	10			BP	GO:0060452	positive regulation of cardiac muscle contraction	3/154	10/18903	6.10186e-05	0.00701958	0.00559222	KCNQ1/CHGA/CCN2	3
BP	GO:0051304	chromosome separation	13/66	135/18903	1.03355e-15	6.8177e-14	5.49042e-14	NDC80/BIRC5/TTK/CDC20/CENPF/ZWINT/TOP2A/CCNB1/NUF2/BUB1B/MAD2L1/PTTG1/UBE2C	13			BP	GO:0060326	cell chemotaxis	11/154	319/18903	6.27682e-05	0.00701958	0.00559222	HGF/MMP2/CHGA/RARRES2/CCL2/PDGFRA/CCN3/THBS1/S100A8/PDGFD/EGR3	11
BP	GO:0051306	mitotic sister chromatid separation	12/66	101/18903	1.07084e-15	6.8177e-14	5.49042e-14	NDC80/BIRC5/TTK/CDC20/CENPF/ZWINT/CCNB1/NUF2/BUB1B/MAD2L1/PTTG1/UBE2C	12			BP	GO:0031960	response to corticosteroid	8/154	165/18903	6.30265e-05	0.00701958	0.00559222	PLAT/PTGDS/CCN2/SERPINF1/CASP9/AVPR1A/TH/HSD3B2	8
BP	GO:1902100	negative regulation of metaphase/anaphase transition of cell cycle	10/66	50/18903	1.21479e-15	7.42481e-14	5.97934e-14	NDC80/BIRC5/TTK/CDC20/CENPF/ZWINT/CCNB1/NUF2/BUB1B/MAD2L1	10			BP	GO:0003012	muscle system process	13/154	455/18903	9.24285e-05	0.00978646	0.00779649	KCNQ1/MYLK/KCNN2/CHGA/FGF12/IGFBP5/CCN2/NR4A3/HTR2B/SCN7A/SORBS2/LMOD1/PLN	13
BP	GO:0007093	mitotic cell cycle checkpoint signaling	13/66	141/18903	1.83816e-15	1.08027e-13	8.69963e-14	NDC80/BIRC5/TTK/CDC20/CENPF/ZWINT/CCNB1/NUF2/DTL/BUB1B/MAD2L1/PBK/CDK1	13			BP	GO:0048660	regulation of smooth muscle cell proliferation	8/154	175/18903	9.51919e-05	0.00978646	0.00779649	MMP2/OGN/IGFBP5/NR4A3/THBS1/ADAMTS1/PDGFD/APOD	8
BP	GO:1901990	regulation of mitotic cell cycle phase transition	17/66	354/18903	3.19676e-15	1.80913e-13	1.45693e-13	ANLN/NDC80/AURKA/BIRC5/EZH2/TTK/CDC20/CENPF/ZWINT/CCNB1/NUF2/DTL/BUB1B/MAD2L1/CDK1/RRM2/UBE2C	17			BP	GO:0014909	smooth muscle cell migration	6/154	95/18903	0.000126868	0.0125599	0.010006	PLAT/IGFBP5/NR4A3/CCN3/ADAMTS1/PDGFD	6
BP	GO:1905818	regulation of chromosome separation	12/66	111/18903	3.45001e-15	1.88272e-13	1.51619e-13	NDC80/BIRC5/TTK/CDC20/CENPF/ZWINT/CCNB1/NUF2/BUB1B/MAD2L1/PTTG1/UBE2C	12			BP	GO:0048661	positive regulation of smooth muscle cell proliferation	6/154	98/18903	0.000150611	0.0143779	0.0114543	MMP2/IGFBP5/NR4A3/THBS1/ADAMTS1/PDGFD	6
BP	GO:0045839	negative regulation of mitotic nuclear division	10/66	56/18903	4.14317e-15	2.18302e-13	1.75803e-13	NDC80/BIRC5/TTK/CDC20/CENPF/ZWINT/CCNB1/NUF2/BUB1B/MAD2L1	10			BP	GO:0051384	response to glucocorticoid	7/154	142/18903	0.000164852	0.014757	0.0117564	PLAT/PTGDS/SERPINF1/CASP9/AVPR1A/TH/HSD3B2	7
BP	GO:0007051	spindle organization	14/66	195/18903	4.67219e-15	2.3797e-13	1.91642e-13	ASPM/NDC80/AURKA/TPX2/BIRC5/KIF4A/TTK/CDC20/CCNB1/KIF11/NUF2/CCNB2/RACGAP1/PRC1	14			BP	GO:0097529	myeloid leukocyte migration	9/154	242/18903	0.000168481	0.014757	0.0117564	MMP2/CHGA/RARRES2/CCL2/CCN3/THBS1/S100A8/PDGFD/PTGER4	9
BP	GO:1901987	regulation of cell cycle phase transition	18/66	453/18903	1.15601e-14	5.698e-13	4.5887e-13	ANLN/NDC80/AURKA/BIRC5/EZH2/TTK/CDC20/CENPF/ZWINT/CCNB1/NUF2/DTL/BUB1B/MAD2L1/PBK/CDK1/RRM2/UBE2C	18			BP	GO:0043434	response to peptide hormone	12/154	421/18903	0.000176924	0.014757	0.0117564	KCNQ1/PLAT/RARRES2/IGFBP5/CCN2/NR4A3/ECHDC3/NR4A2/PID1/TIMP4/CYP11B1/TH	12
BP	GO:1902850	microtubule cytoskeleton organization involved in mitosis	13/66	163/18903	1.23668e-14	5.90514e-13	4.75552e-13	NDC80/AURKA/TPX2/BIRC5/KIF4A/TTK/CDC20/CCNB1/KIF11/NUF2/RACGAP1/MAD2L1/PRC1	13			BP	GO:0031099	regeneration	8/154	192/18903	0.000180547	0.014757	0.0117564	HGF/MMP2/PRPS2/NR4A3/CCN3/AXL/HOPX/APOD	8
BP	GO:0051784	negative regulation of nuclear division	10/66	63/18903	1.45926e-14	6.75682e-13	5.44139e-13	NDC80/BIRC5/TTK/CDC20/CENPF/ZWINT/CCNB1/NUF2/BUB1B/MAD2L1	10			BP	GO:0001655	urogenital system development	11/154	360/18903	0.000182186	0.014757	0.0117564	ITGA8/COL4A4/MMP2/SERPINF1/CASP9/PDGFRA/RBP4/ADAMTS1/TIPARP/COL4A3/PDGFD	11
BP	GO:0030071	regulation of mitotic metaphase/anaphase transition	11/66	92/18903	1.69005e-14	7.59528e-13	6.11662e-13	NDC80/BIRC5/TTK/CDC20/CENPF/ZWINT/CCNB1/NUF2/BUB1B/MAD2L1/UBE2C	11			BP	GO:0060047	heart contraction	9/154	250/18903	0.000214733	0.0159199	0.0126828	KCNQ1/KCNN2/CHGA/FGF12/CCN2/AVPR1A/HOPX/TH/PLN	9
BP	GO:0007091	metaphase/anaphase transition of mitotic cell cycle	11/66	95/18903	2.43541e-14	1.0337e-12	8.32455e-13	NDC80/BIRC5/TTK/CDC20/CENPF/ZWINT/CCNB1/NUF2/BUB1B/MAD2L1/UBE2C	11			BP	GO:0016525	negative regulation of angiogenesis	7/154	149/18903	0.000221786	0.0159199	0.0126828	DCN/SEMA6A/HOXA5/SERPINF1/THBS1/ADAMTS1/COL4A3	7
BP	GO:1902099	regulation of metaphase/anaphase transition of cell cycle	11/66	95/18903	2.43541e-14	1.0337e-12	8.32455e-13	NDC80/BIRC5/TTK/CDC20/CENPF/ZWINT/CCNB1/NUF2/BUB1B/MAD2L1/UBE2C	11			BP	GO:0045989	positive regulation of striated muscle contraction	3/154	15/18903	0.000224535	0.0159199	0.0126828	KCNQ1/CHGA/CCN2	3
BP	GO:0007052	mitotic spindle organization	12/66	133/18903	3.16562e-14	1.30732e-12	1.05281e-12	NDC80/AURKA/TPX2/BIRC5/KIF4A/TTK/CDC20/CCNB1/KIF11/NUF2/RACGAP1/PRC1	12			BP	GO:0051385	response to mineralocorticoid	4/154	37/18903	0.00022695	0.0159199	0.0126828	CCN2/AVPR1A/TH/HSD3B2	4
BP	GO:0044784	metaphase/anaphase transition of cell cycle	11/66	98/18903	3.46668e-14	1.39397e-12	1.12259e-12	NDC80/BIRC5/TTK/CDC20/CENPF/ZWINT/CCNB1/NUF2/BUB1B/MAD2L1/UBE2C	11			BP	GO:0034614	cellular response to reactive oxygen species	7/154	150/18903	0.000231076	0.0159199	0.0126828	HGF/MMP2/NR4A3/PDGFRA/FBLN5/AXL/PDGFD	7
BP	GO:0000075	cell cycle checkpoint signaling	13/66	186/18903	6.89097e-14	2.69984e-12	2.17423e-12	NDC80/BIRC5/TTK/CDC20/CENPF/ZWINT/CCNB1/NUF2/DTL/BUB1B/MAD2L1/PBK/CDK1	13			BP	GO:2000181	negative regulation of blood vessel morphogenesis	7/154	151/18903	0.000240676	0.0159199	0.0126828	DCN/SEMA6A/HOXA5/SERPINF1/THBS1/ADAMTS1/COL4A3	7
BP	GO:0045930	negative regulation of mitotic cell cycle	14/66	246/18903	1.17095e-13	4.427e-12	3.56515e-12	NDC80/BIRC5/EZH2/TTK/CDC20/CENPF/ZWINT/CCNB1/NUF2/DTL/BUB1B/MAD2L1/PBK/CDK1	14			BP	GO:0050922	negative regulation of chemotaxis	5/154	69/18903	0.000248343	0.0159199	0.0126828	SEMA3B/SEMA6A/CCL2/CCN3/THBS1	5
BP	GO:1901991	negative regulation of mitotic cell cycle phase transition	13/66	194/18903	1.18787e-13	4.427e-12	3.56515e-12	NDC80/BIRC5/EZH2/TTK/CDC20/CENPF/ZWINT/CCNB1/NUF2/DTL/BUB1B/MAD2L1/CDK1	13			BP	GO:1901343	negative regulation of vasculature development	7/154	152/18903	0.000250596	0.0159199	0.0126828	DCN/SEMA6A/HOXA5/SERPINF1/THBS1/ADAMTS1/COL4A3	7
BP	GO:0033044	regulation of chromosome organization	14/66	252/18903	1.63027e-13	5.93109e-12	4.77642e-12	NDC80/BIRC5/TTK/CDC20/CENPF/ZWINT/TOP2A/CCNB1/NUF2/BUB1B/MAD2L1/PTTG1/UBE2C/RMI2	14			BP	GO:0014812	muscle cell migration	6/154	108/18903	0.000256135	0.0159199	0.0126828	PLAT/IGFBP5/NR4A3/CCN3/ADAMTS1/PDGFD	6
BP	GO:0010948	negative regulation of cell cycle process	15/66	318/18903	2.17983e-13	7.74601e-12	6.238e-12	NDC80/BIRC5/EZH2/TTK/CDC20/CENPF/ZWINT/CCNB1/NUF2/DTL/BUB1B/MAD2L1/PTTG1/PBK/CDK1	15			BP	GO:0045834	positive regulation of lipid metabolic process	7/154	154/18903	0.000271423	0.0159199	0.0126828	AADAC/NR4A3/APOC1/PDGFRA/HTR2B/CCN1/AVPR1A	7
BP	GO:0007088	regulation of mitotic nuclear division	11/66	118/18903	2.80595e-13	9.74429e-12	7.84725e-12	NDC80/AURKA/BIRC5/TTK/CDC20/CENPF/ZWINT/CCNB1/NUF2/BUB1B/MAD2L1	11			BP	GO:0000302	response to reactive oxygen species	8/154	204/18903	0.000272566	0.0159199	0.0126828	HGF/MMP2/NR4A3/PDGFRA/FBLN5/AXL/PDGFD/APOD	8
BP	GO:1901988	negative regulation of cell cycle phase transition	14/66	272/18903	4.63453e-13	1.57368e-11	1.26731e-11	NDC80/BIRC5/EZH2/TTK/CDC20/CENPF/ZWINT/CCNB1/NUF2/DTL/BUB1B/MAD2L1/PBK/CDK1	14			BP	GO:0042060	wound healing	12/154	442/18903	0.000276279	0.0159199	0.0126828	MYLK/FBLN1/WFDC1/PLAT/PLA2G4A/F13A1/PDGFRA/THBS1/CCN1/S100A8/SERPING1/AXL	12
BP	GO:0051225	spindle assembly	11/66	128/18903	6.94738e-13	2.30774e-11	1.85846e-11	ASPM/NDC80/AURKA/TPX2/BIRC5/KIF4A/CDC20/KIF11/CCNB2/RACGAP1/PRC1	11			BP	GO:0043281	regulation of cysteine-type endopeptidase activity involved in apoptotic process	8/154	205/18903	0.000281706	0.0159199	0.0126828	HGF/GRAMD4/CCN2/CASP9/THBS1/CCN1/S100A8/COL4A3	8
BP	GO:0051783	regulation of nuclear division	11/66	145/18903	2.75951e-12	8.97133e-11	7.22477e-11	NDC80/AURKA/BIRC5/TTK/CDC20/CENPF/ZWINT/CCNB1/NUF2/BUB1B/MAD2L1	11			BP	GO:1901654	response to ketone	8/154	205/18903	0.000281706	0.0159199	0.0126828	PLAT/SERPINF1/CASP9/THBS1/AVPR1A/PTGER4/TH/HSD3B2	8
BP	GO:0140013	meiotic nuclear division	12/66	194/18903	2.94284e-12	9.36803e-11	7.54425e-11	ASPM/NDC80/AURKA/CCNE1/TTK/CDC20/TOP2A/NUF2/BUB1B/CCNB2/PTTG1/MYBL1	12			BP	GO:0072001	renal system development	10/154	318/18903	0.00028588	0.0159199	0.0126828	ITGA8/COL4A4/SERPINF1/CASP9/PDGFRA/RBP4/ADAMTS1/TIPARP/COL4A3/PDGFD	10
BP	GO:0090068	positive regulation of cell cycle process	13/66	260/18903	4.9971e-12	1.55828e-10	1.25491e-10	NDC80/AURKA/BIRC5/EZH2/ECT2/CCNB1/DTL/RACGAP1/MAD2L1/PBK/CDK1/RRM2/UBE2C	13			BP	GO:0003015	heart process	9/154	261/18903	0.000295167	0.0160472	0.0127842	KCNQ1/KCNN2/CHGA/FGF12/CCN2/AVPR1A/HOPX/TH/PLN	9
BP	GO:0045786	negative regulation of cell cycle	15/66	405/18903	7.05381e-12	2.15565e-10	1.73598e-10	NDC80/BIRC5/EZH2/TTK/CDC20/CENPF/ZWINT/CCNB1/NUF2/DTL/BUB1B/MAD2L1/PTTG1/PBK/CDK1	15			BP	GO:0045823	positive regulation of heart contraction	4/154	40/18903	0.000308144	0.0160472	0.0127842	KCNQ1/CHGA/CCN2/AVPR1A	4
BP	GO:1903046	meiotic cell cycle process	12/66	212/18903	8.38364e-12	2.5118e-10	2.0228e-10	ASPM/NDC80/AURKA/CCNE1/TTK/CDC20/TOP2A/NUF2/BUB1B/CCNB2/PTTG1/MYBL1	12			BP	GO:0048246	macrophage chemotaxis	4/154	40/18903	0.000308144	0.0160472	0.0127842	MMP2/RARRES2/CCL2/THBS1	4
BP	GO:0140694	non-membrane-bounded organelle assembly	14/66	386/18903	5.12312e-11	1.50541e-09	1.21233e-09	ANLN/ASPM/NDC80/AURKA/TPX2/BIRC5/KIF4A/CDC20/CENPF/CENPK/KIF11/CCNB2/RACGAP1/PRC1	14			BP	GO:1903522	regulation of blood circulation	9/154	263/18903	0.000312178	0.0160472	0.0127842	KCNQ1/KCNN2/MMP2/CHGA/CCN2/AVPR1A/HOPX/TH/PLN	9
BP	GO:0051321	meiotic cell cycle	12/66	285/18903	2.61151e-10	7.52902e-09	6.06326e-09	ASPM/NDC80/AURKA/CCNE1/TTK/CDC20/TOP2A/NUF2/BUB1B/CCNB2/PTTG1/MYBL1	12			BP	GO:0051412	response to corticosterone	3/154	17/18903	0.000331578	0.0163432	0.0130199	AVPR1A/TH/HSD3B2	3
BP	GO:0045787	positive regulation of cell cycle	13/66	362/18903	3.07785e-10	8.70917e-09	7.01365e-09	NDC80/AURKA/BIRC5/EZH2/ECT2/CCNB1/DTL/RACGAP1/MAD2L1/PBK/CDK1/RRM2/UBE2C	13			BP	GO:1903524	positive regulation of blood circulation	4/154	41/18903	0.000339307	0.0163432	0.0130199	KCNQ1/CHGA/CCN2/AVPR1A	4
BP	GO:0010639	negative regulation of organelle organization	13/66	366/18903	3.52167e-10	9.78383e-09	7.8791e-09	NDC80/TPX2/BIRC5/TTK/CDC20/CENPF/ZWINT/TOP2A/CCNB1/NUF2/BUB1B/MAD2L1/PTTG1	13			BP	GO:0009612	response to mechanical stimulus	8/154	211/18903	0.000341962	0.0163432	0.0130199	KCNQ1/KCNK2/MMP2/THBS1/USP53/ADGRV1/CDH2/PTGER4	8
BP	GO:0051231	spindle elongation	5/66	14/18903	8.68726e-10	2.37038e-08	1.90891e-08	BIRC5/KIF4A/KIF11/RACGAP1/PRC1	5			BP	GO:0120254	olefinic compound metabolic process	7/154	160/18903	0.000342393	0.0163432	0.0130199	DKK3/PTGDS/PLA2G4A/RBP4/CYP11B1/ALDH1A1/ADH1B	7
BP	GO:0044839	cell cycle G2/M phase transition	9/66	157/18903	3.6904e-09	9.89286e-08	7.9669e-08	NDC80/AURKA/FOXM1/CENPF/CCNB1/DTL/CCNB2/MELK/CDK1	9			BP	GO:0008016	regulation of heart contraction	8/154	214/18903	0.000375812	0.0176236	0.01404	KCNQ1/KCNN2/CHGA/CCN2/AVPR1A/HOPX/TH/PLN	8
BP	GO:0090307	mitotic spindle assembly	7/66	74/18903	6.82615e-09	1.79834e-07	1.44823e-07	TPX2/BIRC5/KIF4A/CDC20/KIF11/RACGAP1/PRC1	7			BP	GO:0061045	negative regulation of wound healing	5/154	78/18903	0.000439904	0.0199077	0.0158597	WFDC1/PLAT/PDGFRA/THBS1/SERPING1	5
BP	GO:0008608	attachment of spindle microtubules to kinetochore	6/66	43/18903	7.90959e-09	2.04845e-07	1.64965e-07	NDC80/BIRC5/ECT2/CCNB1/NUF2/RACGAP1	6			BP	GO:0014911	positive regulation of smooth muscle cell migration	4/154	44/18903	0.000446302	0.0199077	0.0158597	IGFBP5/NR4A3/ADAMTS1/PDGFD	4
BP	GO:0000910	cytokinesis	9/66	187/18903	1.70429e-08	4.34025e-07	3.49528e-07	ANLN/AURKA/BIRC5/KIF4A/KIF20A/ECT2/CEP55/RACGAP1/PRC1	9			BP	GO:0006631	fatty acid metabolic process	11/154	400/18903	0.000446862	0.0199077	0.0158597	FMO2/PTGDS/SLC27A6/PLA2G4A/NR4A3/C3/APOC1/ECHDC3/AVPR1A/TH/HACD4	11
BP	GO:0000281	mitotic cytokinesis	7/66	85/18903	1.81675e-08	4.5508e-07	3.66484e-07	ANLN/BIRC5/KIF4A/KIF20A/ECT2/CEP55/RACGAP1	7			BP	GO:0032496	response to lipopolysaccharide	10/154	339/18903	0.000472961	0.020725	0.0165108	CCL2/CASP9/S100A8/TIMP4/AXL/CD14/PTGER4/TH/PENK/MRC1	10
BP	GO:0051256	mitotic spindle midzone assembly	4/66	11/18903	4.39055e-08	1.08206e-06	8.71402e-07	BIRC5/KIF4A/RACGAP1/PRC1	4			BP	GO:0071675	regulation of mononuclear cell migration	6/154	123/18903	0.00051474	0.0221919	0.0176794	RARRES2/CCL2/CCN3/THBS1/PDGFD/APOD	6
BP	GO:0000022	mitotic spindle elongation	4/66	12/18903	6.56855e-08	1.59313e-06	1.28298e-06	BIRC5/KIF4A/RACGAP1/PRC1	4			BP	GO:0007596	blood coagulation	8/154	225/18903	0.000524085	0.0222362	0.0177147	FBLN1/PLAT/PLA2G4A/F13A1/PDGFRA/THBS1/SERPING1/AXL	8
BP	GO:0007143	female meiotic nuclear division	5/66	33/18903	9.7852e-08	2.33622e-06	1.8814e-06	NDC80/AURKA/TTK/TOP2A/CCNB2	5			BP	GO:0046660	female sex differentiation	6/154	124/18903	0.000537327	0.0222918	0.017759	MMP2/PDGFRA/RBP4/ADAMTS1/TIPARP/AXL	6
BP	GO:0061640	cytoskeleton-dependent cytokinesis	7/66	113/18903	1.31666e-07	3.05912e-06	2.46357e-06	ANLN/BIRC5/KIF4A/KIF20A/ECT2/CEP55/RACGAP1	7			BP	GO:0062197	cellular response to chemical stress	10/154	345/18903	0.000542075	0.0222918	0.017759	HGF/MYLK/MMP2/NR4A3/PDGFRA/FBLN5/NR4A2/AXL/PDGFD/PENK	10
BP	GO:0051255	spindle midzone assembly	4/66	14/18903	1.32135e-07	3.05912e-06	2.46357e-06	BIRC5/KIF4A/RACGAP1/PRC1	4			BP	GO:0043280	positive regulation of cysteine-type endopeptidase activity involved in apoptotic process	6/154	125/18903	0.000560678	0.0227075	0.0180901	GRAMD4/CCN2/CASP9/CCN1/S100A8/COL4A3	6
BP	GO:0000212	meiotic spindle organization	4/66	15/18903	1.79711e-07	4.09849e-06	3.30059e-06	ASPM/NDC80/AURKA/CCNB2	4			BP	GO:0050673	epithelial cell proliferation	12/154	481/18903	0.000588384	0.0231246	0.0184224	HGF/HOXA5/CCL2/IGFBP5/NR4A3/CDKN1C/SERPINF1/HTR2B/CCN3/THBS1/COL4A3/EGR3	12
BP	GO:0032506	cytokinetic process	5/66	40/18903	2.6623e-07	5.98235e-06	4.81769e-06	ANLN/KIF20A/ECT2/CEP55/RACGAP1	5			BP	GO:0034599	cellular response to oxidative stress	9/154	288/18903	0.000602642	0.0231246	0.0184224	HGF/MMP2/NR4A3/PDGFRA/FBLN5/NR4A2/AXL/PDGFD/PENK	9
BP	GO:0007127	meiosis I	7/66	131/18903	3.62188e-07	8.02064e-06	6.45916e-06	NDC80/AURKA/CCNE1/TOP2A/CCNB2/PTTG1/MYBL1	7			BP	GO:0050817	coagulation	8/154	230/18903	0.000605582	0.0231246	0.0184224	FBLN1/PLAT/PLA2G4A/F13A1/PDGFRA/THBS1/SERPING1/AXL	8
BP	GO:0051988	regulation of attachment of spindle microtubules to kinetochore	4/66	18/18903	3.99708e-07	8.72506e-06	7.02645e-06	BIRC5/ECT2/CCNB1/RACGAP1	4			BP	GO:0050920	regulation of chemotaxis	8/154	230/18903	0.000605582	0.0231246	0.0184224	SEMA3B/SEMA6A/RARRES2/CCL2/PDGFRA/CCN3/THBS1/PDGFD	8
BP	GO:0061982	meiosis I cell cycle process	7/66	137/18903	4.91021e-07	1.05673e-05	8.51007e-06	NDC80/AURKA/CCNE1/TOP2A/CCNB2/PTTG1/MYBL1	7			BP	GO:0006936	muscle contraction	10/154	351/18903	0.000619369	0.0231307	0.0184273	KCNQ1/MYLK/KCNN2/CHGA/FGF12/CCN2/HTR2B/SCN7A/LMOD1/PLN	10
BP	GO:1901978	positive regulation of cell cycle checkpoint	4/66	19/18903	5.04969e-07	1.07166e-05	8.63025e-06	NDC80/BIRC5/MAD2L1/PBK	4			BP	GO:0007599	hemostasis	8/154	231/18903	0.000623049	0.0231307	0.0184273	FBLN1/PLAT/PLA2G4A/F13A1/PDGFRA/THBS1/SERPING1/AXL	8
BP	GO:0000086	G2/M transition of mitotic cell cycle	7/66	142/18903	6.25968e-07	1.31025e-05	1.05516e-05	AURKA/FOXM1/CENPF/CCNB1/DTL/MELK/CDK1	7			BP	GO:1904754	positive regulation of vascular associated smooth muscle cell migration	3/154	21/18903	0.000633209	0.0231858	0.0184712	IGFBP5/NR4A3/ADAMTS1	3
BP	GO:1901976	regulation of cell cycle checkpoint	5/66	48/18903	6.78048e-07	1.40008e-05	1.12751e-05	NDC80/BIRC5/CCNB1/MAD2L1/PBK	5			BP	GO:0040013	negative regulation of locomotion	11/154	419/18903	0.000656845	0.0234783	0.0187042	DCN/SEMA3B/FBLN1/SEMA6A/CCL2/IGFBP5/SERPINF1/CCN3/THBS1/PTGER4/APOD	11
BP	GO:0090231	regulation of spindle checkpoint	4/66	21/18903	7.75649e-07	1.53921e-05	1.23955e-05	NDC80/BIRC5/CCNB1/MAD2L1	4			BP	GO:0035094	response to nicotine	4/154	49/18903	0.000674948	0.0234783	0.0187042	KCNQ1/MMP2/TH/PENK	4
BP	GO:0090266	regulation of mitotic cell cycle spindle assembly checkpoint	4/66	21/18903	7.75649e-07	1.53921e-05	1.23955e-05	NDC80/BIRC5/CCNB1/MAD2L1	4			BP	GO:0060537	muscle tissue development	11/154	422/18903	0.000696522	0.0234783	0.0187042	MYLK/ITGA8/KCNK2/IGFBP5/PDGFRA/RBP4/SORBS2/TIPARP/HOPX/MAFF/PLN	11
BP	GO:1903504	regulation of mitotic spindle checkpoint	4/66	21/18903	7.75649e-07	1.53921e-05	1.23955e-05	NDC80/BIRC5/CCNB1/MAD2L1	4			BP	GO:2000116	regulation of cysteine-type endopeptidase activity	8/154	235/18903	0.000697035	0.0234783	0.0187042	HGF/GRAMD4/CCN2/CASP9/THBS1/CCN1/S100A8/COL4A3	8
BP	GO:0032465	regulation of cytokinesis	6/66	95/18903	9.78704e-07	1.91726e-05	1.544e-05	AURKA/BIRC5/KIF20A/ECT2/RACGAP1/PRC1	6			BP	GO:0009713	catechol-containing compound biosynthetic process	3/154	22/18903	0.000728824	0.0234783	0.0187042	MOXD1/NR4A2/TH	3
BP	GO:0051383	kinetochore organization	4/66	23/18903	1.14159e-06	2.20803e-05	1.77817e-05	NDC80/CENPF/CENPK/NUF2	4			BP	GO:0030449	regulation of complement activation	3/154	22/18903	0.000728824	0.0234783	0.0187042	CFH/C3/SERPING1	3
BP	GO:0045132	meiotic chromosome segregation	6/66	101/18903	1.40403e-06	2.6817e-05	2.15963e-05	CCNE1/TTK/TOP2A/NUF2/BUB1B/PTTG1	6			BP	GO:0030728	ovulation	3/154	22/18903	0.000728824	0.0234783	0.0187042	MMP2/PLAT/ADAMTS1	3
BP	GO:0031100	animal organ regeneration	5/66	65/18903	3.12465e-06	5.8944e-05	4.74687e-05	AURKA/ANGPT2/EZH2/CDK1/TYMS	5			BP	GO:0042423	catecholamine biosynthetic process	3/154	22/18903	0.000728824	0.0234783	0.0187042	MOXD1/NR4A2/TH	3
BP	GO:1901989	positive regulation of cell cycle phase transition	6/66	122/18903	4.22933e-06	7.881e-05	6.34671e-05	EZH2/CCNB1/DTL/CDK1/RRM2/UBE2C	6			BP	GO:0030195	negative regulation of blood coagulation	4/154	50/18903	0.000729029	0.0234783	0.0187042	PLAT/PDGFRA/THBS1/SERPING1	4
BP	GO:0051302	regulation of cell division	7/66	190/18903	4.37964e-06	8.06275e-05	6.49308e-05	ASPM/AURKA/BIRC5/KIF20A/ECT2/RACGAP1/PRC1	7			BP	GO:1904707	positive regulation of vascular associated smooth muscle cell proliferation	4/154	50/18903	0.000729029	0.0234783	0.0187042	MMP2/IGFBP5/NR4A3/ADAMTS1	4
BP	GO:0031099	regeneration	7/66	192/18903	4.69252e-06	8.53592e-05	6.87414e-05	AURKA/ANGPT2/EZH2/SPP1/CDK1/TYMS/NEFL	7			BP	GO:0002237	response to molecule of bacterial origin	10/154	360/18903	0.000752251	0.0239377	0.0190702	CCL2/CASP9/S100A8/TIMP4/AXL/CD14/PTGER4/TH/PENK/MRC1	10
BP	GO:0051310	metaphase plate congression	5/66	71/18903	4.84653e-06	8.71236e-05	7.01622e-05	NDC80/BIRC5/CENPF/CCNB1/NUF2	5			BP	GO:0001101	response to acid chemical	6/154	133/18903	0.000777138	0.0241524	0.0192413	MMP2/CCN2/PDGFRA/AVPR1A/PDGFD/TH	6
BP	GO:0044771	meiotic cell cycle phase transition	3/66	11/18903	6.57514e-06	0.000116823	9.408e-05	NDC80/TTK/CCNB2	3			BP	GO:0043277	apoptotic cell clearance	4/154	51/18903	0.000786105	0.0241524	0.0192413	CCL2/C3/THBS1/AXL	4
BP	GO:0090232	positive regulation of spindle checkpoint	3/66	12/18903	8.74496e-06	0.000151844	0.000122283	NDC80/BIRC5/MAD2L1	3			BP	GO:1900047	negative regulation of hemostasis	4/154	51/18903	0.000786105	0.0241524	0.0192413	PLAT/PDGFRA/THBS1/SERPING1	4
BP	GO:0090267	positive regulation of mitotic cell cycle spindle assembly checkpoint	3/66	12/18903	8.74496e-06	0.000151844	0.000122283	NDC80/BIRC5/MAD2L1	3			BP	GO:0042445	hormone metabolic process	8/154	241/18903	0.000821156	0.0249426	0.0198708	DKK3/PDGFRA/RBP4/CYP11B1/TIPARP/ALDH1A1/ADH1B/HSD3B2	8
BP	GO:0051303	establishment of chromosome localization	5/66	82/18903	9.86089e-06	0.000169297	0.000136338	NDC80/BIRC5/CENPF/CCNB1/NUF2	5			BP	GO:0009410	response to xenobiotic stimulus	11/154	432/18903	0.000843495	0.0251548	0.0200398	KCNQ1/ABCB1/MMP2/FMO2/AADAC/HTR2B/THBS1/AOX1/NPC1/TIMP4/TH	11
BP	GO:0007144	female meiosis I	3/66	13/18903	1.13401e-05	0.000192529	0.000155047	NDC80/AURKA/CCNB2	3			BP	GO:0060191	regulation of lipase activity	5/154	90/18903	0.000846962	0.0251548	0.0200398	APOC1/PDGFRA/HTR2B/CCN1/AVPR1A	5
BP	GO:0050000	chromosome localization	5/66	89/18903	1.47214e-05	0.00024719	0.000199066	NDC80/BIRC5/CENPF/CCNB1/NUF2	5			BP	GO:0006979	response to oxidative stress	11/154	434/18903	0.000875779	0.0257248	0.0204939	HGF/MMP2/NR4A3/PDGFRA/FBLN5/NR4A2/AXL/PDGFD/PENK/APOD/GPX3	11
BP	GO:0071459	protein localization to chromosome, centromeric region	4/66	43/18903	1.50969e-05	0.000250741	0.000201926	NDC80/TTK/BUB1B/CDK1	4			BP	GO:0061041	regulation of wound healing	6/154	137/18903	0.000907078	0.0263546	0.0209956	MYLK/WFDC1/PLAT/PDGFRA/THBS1/SERPING1	6
BP	GO:0007292	female gamete generation	6/66	159/18903	1.92996e-05	0.000317094	0.000255362	ASPM/NDC80/AURKA/TTK/TOP2A/CCNB2	6			BP	GO:0061484	hematopoietic stem cell homeostasis	3/154	24/18903	0.00094652	0.0269154	0.0214424	SEPTIN4/CCN3/EMCN	3
BP	GO:0010389	regulation of G2/M transition of mitotic cell cycle	5/66	99/18903	2.46948e-05	0.000401421	0.000323272	AURKA/CENPF/CCNB1/DTL/CDK1	5			BP	GO:0071676	negative regulation of mononuclear cell migration	3/154	24/18903	0.00094652	0.0269154	0.0214424	CCL2/CCN3/APOD	3
BP	GO:1901992	positive regulation of mitotic cell cycle phase transition	5/66	100/18903	2.59248e-05	0.00041698	0.000335801	CCNB1/DTL/CDK1/RRM2/UBE2C	5			BP	GO:0050819	negative regulation of coagulation	4/154	54/18903	0.000976203	0.0274673	0.0218821	PLAT/PDGFRA/THBS1/SERPING1	4
BP	GO:0034501	protein localization to kinetochore	3/66	18/18903	3.1953e-05	0.000503343	0.000405351	NDC80/TTK/CDK1	3			BP	GO:0001822	kidney development	9/154	309/18903	0.000991682	0.0276121	0.0219975	ITGA8/COL4A4/SERPINF1/CASP9/PDGFRA/ADAMTS1/TIPARP/COL4A3/PDGFD	9
BP	GO:1903083	protein localization to condensed chromosome	3/66	18/18903	3.1953e-05	0.000503343	0.000405351	NDC80/TTK/CDK1	3			BP	GO:0045926	negative regulation of growth	8/154	249/18903	0.00101368	0.027686	0.0220563	SEMA3B/KCNK2/SEMA6A/WFDC1/IGFBP5/CCN3/RBP4/MT1M	8
BP	GO:0042770	signal transduction in response to DNA damage	6/66	181/18903	4.00265e-05	0.000624086	0.000502588	FOXM1/TWIST1/PMAIP1/DTL/PBK/CDK1	6			BP	GO:0060048	cardiac muscle contraction	6/154	140/18903	0.00101505	0.027686	0.0220563	KCNQ1/KCNN2/CHGA/FGF12/CCN2/PLN	6
BP	GO:1902749	regulation of cell cycle G2/M phase transition	5/66	110/18903	4.10285e-05	0.000633249	0.000509967	AURKA/CENPF/CCNB1/DTL/CDK1	5			BP	GO:1903035	negative regulation of response to wounding	5/154	94/18903	0.00103067	0.027687	0.0220571	WFDC1/PLAT/PDGFRA/THBS1/SERPING1	5
BP	GO:0051438	regulation of ubiquitin-protein transferase activity	4/66	56/18903	4.34266e-05	0.000663559	0.000534376	CDC20/BUB1B/MAD2L1/UBE2C	4			BP	GO:0002686	negative regulation of leukocyte migration	4/154	55/18903	0.00104616	0.027687	0.0220571	CCL2/CCN3/PTGER4/APOD	4
BP	GO:0007080	mitotic metaphase plate congression	4/66	57/18903	4.6582e-05	0.000704725	0.000567528	NDC80/BIRC5/CCNB1/NUF2	4			BP	GO:0010518	positive regulation of phospholipase activity	4/154	55/18903	0.00104616	0.027687	0.0220571	PDGFRA/HTR2B/CCN1/AVPR1A	4
BP	GO:0034502	protein localization to chromosome	5/66	115/18903	5.07631e-05	0.000760452	0.000612406	NDC80/EZH2/TTK/BUB1B/CDK1	5			BP	GO:0048745	smooth muscle tissue development	3/154	25/18903	0.0010692	0.0278705	0.0222033	MYLK/ITGA8/TIPARP	3
BP	GO:0051315	attachment of mitotic spindle microtubules to kinetochore	3/66	21/18903	5.16915e-05	0.00076684	0.000617551	NDC80/BIRC5/NUF2	3			BP	GO:0010952	positive regulation of peptidase activity	7/154	194/18903	0.00107395	0.0278705	0.0222033	GRAMD4/FBLN1/CCN2/CASP9/CCN1/S100A8/COL4A3	7
BP	GO:0051444	negative regulation of ubiquitin-protein transferase activity	3/66	22/18903	5.9704e-05	0.000877189	0.000706416	CDC20/BUB1B/MAD2L1	3			BP	GO:0010951	negative regulation of endopeptidase activity	8/154	252/18903	0.00109456	0.0281324	0.022412	HGF/WFDC1/C3/SERPINF1/THBS1/SERPING1/TIMP4/COL4A3	8
BP	GO:0006260	DNA replication	7/66	286/18903	6.12468e-05	0.000891286	0.000717769	GINS1/CCNE1/DTL/PCLAF/CDK1/RRM2/RMI2	7			BP	GO:2001056	positive regulation of cysteine-type endopeptidase activity	6/154	143/18903	0.00113264	0.0288337	0.0229707	GRAMD4/CCN2/CASP9/CCN1/S100A8/COL4A3	6
BP	GO:1904666	regulation of ubiquitin protein ligase activity	3/66	24/18903	7.80772e-05	0.00112549	0.000906378	CDC20/MAD2L1/UBE2C	3			BP	GO:0060343	trabecula formation	3/154	26/18903	0.00120147	0.0302975	0.0241368	MMP2/RBP4/ADAMTS1	3
BP	GO:0045931	positive regulation of mitotic cell cycle	5/66	129/18903	8.768e-05	0.0012521	0.00100834	CCNB1/DTL/CDK1/RRM2/UBE2C	5			BP	GO:0051216	cartilage development	7/154	201/18903	0.00131813	0.0323559	0.0257767	HOXA5/OGN/EFEMP1/CCN2/CCN3/CCN1/PTH1R	7
BP	GO:0007098	centrosome cycle	5/66	135/18903	0.000108684	0.00153767	0.00123832	NDC80/AURKA/KIF11/PCLAF/CDK1	5			BP	GO:0042730	fibrinolysis	3/154	27/18903	0.00134362	0.0323559	0.0257767	PLAT/THBS1/SERPING1	3
BP	GO:0022412	cellular process involved in reproduction in multicellular organism	8/66	430/18903	0.000121627	0.001705	0.00137307	ASPM/NDC80/AURKA/ANGPT2/TTK/TOP2A/CCNB2/MYBL1	8			BP	GO:0044342	type B pancreatic cell proliferation	3/154	27/18903	0.00134362	0.0323559	0.0257767	IGFBP5/NR4A3/CCN3	3
BP	GO:0010971	positive regulation of G2/M transition of mitotic cell cycle	3/66	28/18903	0.000125119	0.00173801	0.00139965	CCNB1/DTL/CDK1	3			BP	GO:0045745	positive regulation of G protein-coupled receptor signaling pathway	3/154	27/18903	0.00134362	0.0323559	0.0257767	CHGA/C3/MRAP	3
BP	GO:0097421	liver regeneration	3/66	29/18903	0.000139207	0.0019163	0.00154323	AURKA/EZH2/TYMS	3			BP	GO:0071549	cellular response to dexamethasone stimulus	3/154	27/18903	0.00134362	0.0323559	0.0257767	PLAT/SERPINF1/CASP9	3
BP	GO:1902751	positive regulation of cell cycle G2/M phase transition	3/66	31/18903	0.000170395	0.00232467	0.0018721	CCNB1/DTL/CDK1	3			BP	GO:0010466	negative regulation of peptidase activity	8/154	263/18903	0.00143637	0.0342805	0.0273099	HGF/WFDC1/C3/SERPINF1/THBS1/SERPING1/TIMP4/COL4A3	8
BP	GO:0031023	microtubule organizing center organization	5/66	150/18903	0.000178147	0.00240892	0.00193995	NDC80/AURKA/KIF11/PCLAF/CDK1	5			BP	GO:1905517	macrophage migration	4/154	60/18903	0.00144947	0.034287	0.0273151	MMP2/RARRES2/CCL2/THBS1	4
BP	GO:0051642	centrosome localization	3/66	32/18903	0.000187554	0.00251388	0.00202447	ASPM/AURKA/MAD2L1	3			BP	GO:0090497	mesenchymal cell migration	4/154	61/18903	0.00154146	0.0360366	0.0287089	SEMA3B/SEMA6A/HTR2B/CDH2	4
BP	GO:0061842	microtubule organizing center localization	3/66	33/18903	0.000205795	0.00273439	0.00220206	ASPM/AURKA/MAD2L1	3			BP	GO:0019233	sensory perception of pain	5/154	103/18903	0.00155039	0.0360366	0.0287089	TAC1/CCL2/CCN3/NPY1R/PENK	5
BP	GO:0030866	cortical actin cytoskeleton organization	3/66	40/18903	0.000366218	0.00482398	0.00388484	ANLN/ECT2/RACGAP1	3			BP	GO:0050900	leukocyte migration	10/154	398/18903	0.00159856	0.0368359	0.0293457	MMP2/CHGA/RARRES2/CCL2/CCN3/THBS1/S100A8/PDGFD/PTGER4/APOD	10
BP	GO:0032467	positive regulation of cytokinesis	3/66	46/18903	0.000554326	0.0072394	0.00583002	BIRC5/ECT2/RACGAP1	3			BP	GO:0070542	response to fatty acid	4/154	63/18903	0.00173751	0.0396955	0.0316238	PON1/PLAT/CCN2/PID1	4
BP	GO:0071897	DNA biosynthetic process	5/66	198/18903	0.000638249	0.00817137	0.00658055	GINS1/CENPF/DTL/PCLAF/TYMS	5			BP	GO:0007189	adenylate cyclase-activating G protein-coupled receptor signaling pathway	6/154	157/18903	0.0018253	0.0405267	0.032286	RAPGEF4/CHGA/PTH1R/MRAP/PTGER4/PLN	6
BP	GO:0048511	rhythmic process	6/66	302/18903	0.000643113	0.00817137	0.00658055	EZH2/TWIST1/TOP2A/DTL/CDK1/TYMS	6			BP	GO:0043032	positive regulation of macrophage activation	3/154	30/18903	0.00183198	0.0405267	0.032286	IL1RL1/PLA2G4A/THBS1	3
BP	GO:0051987	positive regulation of attachment of spindle microtubules to kinetochore	2/66	11/18903	0.000647078	0.00817137	0.00658055	BIRC5/CCNB1	2			BP	GO:0060325	face morphogenesis	3/154	30/18903	0.00183198	0.0405267	0.032286	MMP2/PDGFRA/TIPARP	3
BP	GO:1904668	positive regulation of ubiquitin protein ligase activity	2/66	11/18903	0.000647078	0.00817137	0.00658055	CDC20/UBE2C	2			BP	GO:0002444	myeloid leukocyte mediated immunity	5/154	107/18903	0.00183454	0.0405267	0.032286	CHGA/PTGDS/NR4A3/C3/DNASE1L3	5
BP	GO:0000079	regulation of cyclin-dependent protein serine/threonine kinase activity	4/66	117/18903	0.000747409	0.00936099	0.00753858	CDKN3/CCNE1/CCNB1/CCNB2	4			BP	GO:0061448	connective tissue development	8/154	274/18903	0.00185809	0.0407105	0.0324325	HOXA5/OGN/EFEMP1/CCN2/CCN3/CCN1/PTH1R/PDGFD	8
BP	GO:2000241	regulation of reproductive process	5/66	206/18903	0.00076309	0.00947968	0.00763416	ASPM/AURKA/TTK/CDC20/SPINK13	5			BP	GO:0034308	primary alcohol metabolic process	5/154	108/18903	0.00191116	0.041095	0.0327387	DKK3/RBP4/CYP11B1/ALDH1A1/ADH1B	5
BP	GO:0051656	establishment of organelle localization	7/66	437/18903	0.000808639	0.00996452	0.00802461	NDC80/BIRC5/CENPF/CCNB1/NUF2/MAD2L1/NEFL	7			BP	GO:0070371	ERK1 and ERK2 cascade	9/154	340/18903	0.00191673	0.041095	0.0327387	FBLN1/SEMA6A/CCL2/CCN2/PDGFRA/HTR2B/CCN1/PDGFD/PTGER4	9
BP	GO:1904029	regulation of cyclin-dependent protein kinase activity	4/66	120/18903	0.000821697	0.0100444	0.00808896	CDKN3/CCNE1/CCNB1/CCNB2	4			BP	GO:0007605	sensory perception of sound	6/154	159/18903	0.00194581	0.041095	0.0327387	KCNQ1/USP53/ADGRV1/COL4A3/TH/PGAP1	6
BP	GO:0007100	mitotic centrosome separation	2/66	14/18903	0.0010634	0.0128959	0.0103853	AURKA/KIF11	2			BP	GO:0031100	animal organ regeneration	4/154	65/18903	0.00195023	0.041095	0.0327387	HGF/PRPS2/NR4A3/AXL	4
BP	GO:0051653	spindle localization	3/66	59/18903	0.00114935	0.0138284	0.0111363	ASPM/NDC80/MAD2L1	3			BP	GO:0042692	muscle cell differentiation	10/154	409/18903	0.00195251	0.041095	0.0327387	ITGA8/IGFBP5/CTH/PDGFRA/CCN3/SORBS2/LMOD1/AVPR1A/CDH2/HOPX	10
BP	GO:0051299	centrosome separation	2/66	15/18903	0.00122424	0.0146144	0.0117692	AURKA/KIF11	2			BP	GO:0035767	endothelial cell chemotaxis	3/154	31/18903	0.00201623	0.0421045	0.033543	CCN3/THBS1/EGR3	3
BP	GO:0030865	cortical cytoskeleton organization	3/66	61/18903	0.00126611	0.0149971	0.0120774	ANLN/ECT2/RACGAP1	3			BP	GO:0010517	regulation of phospholipase activity	4/154	66/18903	0.00206305	0.0427484	0.034056	PDGFRA/HTR2B/CCN1/AVPR1A	4
BP	GO:0009263	deoxyribonucleotide biosynthetic process	2/66	16/18903	0.00139599	0.0161596	0.0130136	RRM2/TYMS	2			BP	GO:0050727	regulation of inflammatory response	10/154	414/18903	0.00213309	0.0438596	0.0349412	HGF/WFDC1/IL1RL1/C3/SERPINF1/CCN3/S100A8/DNASE1L3/FABP4/PTGER4	10
BP	GO:0009265	2'-deoxyribonucleotide biosynthetic process	2/66	16/18903	0.00139599	0.0161596	0.0130136	RRM2/TYMS	2			BP	GO:0007187	G protein-coupled receptor signaling pathway, coupled to cyclic nucleotide second messenger	4/154	67/18903	0.00218031	0.0441166	0.035146	CCL2/HTR2B/PTH1R/NPY1R	4
BP	GO:0046385	deoxyribose phosphate biosynthetic process	2/66	16/18903	0.00139599	0.0161596	0.0130136	RRM2/TYMS	2			BP	GO:0015909	long-chain fatty acid transport	4/154	67/18903	0.00218031	0.0441166	0.035146	SLC27A6/PLA2G4A/THBS1/FABP4	4
BP	GO:0051445	regulation of meiotic cell cycle	3/66	64/18903	0.00145484	0.0167143	0.0134603	ASPM/TTK/CDC20	3			BP	GO:0001516	prostaglandin biosynthetic process	3/154	32/18903	0.00221161	0.0441166	0.035146	PTGDS/PLA2G4A/AVPR1A	3
BP	GO:0007096	regulation of exit from mitosis	2/66	17/18903	0.00157856	0.0178669	0.0143886	ANLN/UBE2C	2			BP	GO:0046457	prostanoid biosynthetic process	3/154	32/18903	0.00221161	0.0441166	0.035146	PTGDS/PLA2G4A/AVPR1A	3
BP	GO:0016202	regulation of striated muscle tissue development	2/66	17/18903	0.00157856	0.0178669	0.0143886	CENPF/TWIST1	2			BP	GO:0045765	regulation of angiogenesis	9/154	349/18903	0.0022864	0.0452463	0.0360459	DCN/HGF/SEMA6A/HOXA5/C3/SERPINF1/THBS1/ADAMTS1/COL4A3	9
BP	GO:0051382	kinetochore assembly	2/66	18/18903	0.00177188	0.0197623	0.015915	CENPF/CENPK	2			BP	GO:0060193	positive regulation of lipase activity	4/154	68/18903	0.00230209	0.0452463	0.0360459	PDGFRA/HTR2B/CCN1/AVPR1A	4
BP	GO:0061952	midbody abscission	2/66	18/18903	0.00177188	0.0197623	0.015915	KIF20A/CEP55	2			BP	GO:0030511	positive regulation of transforming growth factor beta receptor signaling pathway	3/154	33/18903	0.00241835	0.0457135	0.0364182	ITGA8/CDKN1C/THBS1	3
BP	GO:0009636	response to toxic substance	5/66	250/18903	0.00180164	0.0199486	0.016065	GPX8/CDK1/TYMS/SLC30A10/NEFL	5			BP	GO:0071875	adrenergic receptor signaling pathway	3/154	33/18903	0.00241835	0.0457135	0.0364182	KCNQ1/CHGA/PLN	3
BP	GO:0061351	neural precursor cell proliferation	4/66	149/18903	0.00182912	0.0201072	0.0161927	ASPM/RACGAP1/MELK/SHCBP1	4			BP	GO:1903846	positive regulation of cellular response to transforming growth factor beta stimulus	3/154	33/18903	0.00241835	0.0457135	0.0364182	ITGA8/CDKN1C/THBS1	3
BP	GO:0045091	regulation of single stranded viral RNA replication via double stranded DNA intermediate	2/66	19/18903	0.00197589	0.0215654	0.017367	TOP2A/APOBEC3B	2			BP	GO:0044344	cellular response to fibroblast growth factor stimulus	5/154	114/18903	0.00242098	0.0457135	0.0364182	CCL2/FGF12/CCN2/THBS1/EGR3	5
BP	GO:0014706	striated muscle tissue development	5/66	257/18903	0.00203238	0.0220246	0.0177368	COL11A1/CENPF/TWIST1/CDK1/GJC1	5			BP	GO:0045861	negative regulation of proteolysis	9/154	352/18903	0.00242152	0.0457135	0.0364182	HGF/WFDC1/PLAT/C3/SERPINF1/THBS1/SERPING1/TIMP4/COL4A3	9
BP	GO:0039692	single stranded viral RNA replication via double stranded DNA intermediate	2/66	20/18903	0.0021905	0.023571	0.0189821	TOP2A/APOBEC3B	2			BP	GO:0032835	glomerulus development	4/154	69/18903	0.00242848	0.0457135	0.0364182	COL4A4/PDGFRA/COL4A3/PDGFD	4
BP	GO:0030330	DNA damage response, signal transduction by p53 class mediator	3/66	74/18903	0.00220806	0.0235938	0.0190006	FOXM1/TWIST1/PMAIP1	3			BP	GO:0006081	cellular aldehyde metabolic process	4/154	70/18903	0.00255955	0.047246	0.0376391	DKK3/TKFC/CYP11B1/ALDH1A1	4
BP	GO:0071900	regulation of protein serine/threonine kinase activity	6/66	395/18903	0.00253257	0.0268734	0.0216416	CDKN3/CCNE1/EZH2/CCNB1/CCNB2/PLA2G1B	6			BP	GO:0030193	regulation of blood coagulation	4/154	70/18903	0.00255955	0.047246	0.0376391	PLAT/PDGFRA/THBS1/SERPING1	4
BP	GO:0048634	regulation of muscle organ development	2/66	22/18903	0.00265123	0.0279384	0.0224993	CENPF/TWIST1	2			BP	GO:1901342	regulation of vasculature development	9/154	355/18903	0.00256292	0.047246	0.0376391	DCN/HGF/SEMA6A/HOXA5/C3/SERPINF1/THBS1/ADAMTS1/COL4A3	9
BP	GO:0044773	mitotic DNA damage checkpoint signaling	3/66	81/18903	0.00285621	0.0298924	0.0240729	DTL/PBK/CDK1	3			BP	GO:0033344	cholesterol efflux	4/154	71/18903	0.00269541	0.0477917	0.0380738	PON1/APOC1/ABCA8/NPC1	4
BP	GO:0072331	signal transduction by p53 class mediator	4/66	173/18903	0.00314096	0.0324689	0.0261478	AURKA/FOXM1/TWIST1/PMAIP1	4			BP	GO:0035637	multicellular organismal signaling	6/154	170/18903	0.00271968	0.0477917	0.0380738	KCNQ1/KCNN2/FGF12/SCN7A/AVPR1A/PLN	6
BP	GO:1902410	mitotic cytokinetic process	2/66	24/18903	0.00315349	0.0324689	0.0261478	KIF20A/CEP55	2			BP	GO:0015850	organic hydroxy compound transport	8/154	292/18903	0.00275343	0.0477917	0.0380738	PON1/GPM6B/KCNQ1/CHGA/APOC1/RBP4/ABCA8/NPC1	8
BP	GO:0031397	negative regulation of protein ubiquitination	3/66	84/18903	0.00316615	0.0324689	0.0261478	CDC20/BUB1B/MAD2L1	3			BP	GO:0001503	ossification	10/154	429/18903	0.00275711	0.0477917	0.0380738	HGF/GPM6B/MMP2/IGFBP5/CCN2/CCN1/PTH1R/ADGRV1/PTGER4/PENK	10
BP	GO:0044774	mitotic DNA integrity checkpoint signaling	3/66	85/18903	0.00327386	0.0333497	0.0268572	DTL/PBK/CDK1	3			BP	GO:0051146	striated muscle cell differentiation	8/154	293/18903	0.00281159	0.0477917	0.0380738	IGFBP5/PDGFRA/CCN3/SORBS2/LMOD1/AVPR1A/CDH2/HOPX	8
BP	GO:0034599	cellular response to oxidative stress	5/66	288/18903	0.00332094	0.0336053	0.027063	EZH2/ECT2/GPX8/MELK/CDK1	5			BP	GO:1900046	regulation of hemostasis	4/154	72/18903	0.00283613	0.0477917	0.0380738	PLAT/PDGFRA/THBS1/SERPING1	4
BP	GO:0019985	translesion synthesis	2/66	25/18903	0.00342001	0.0339336	0.0273273	DTL/PCLAF	2			BP	GO:0001542	ovulation from ovarian follicle	2/154	10/18903	0.00284283	0.0477917	0.0380738	MMP2/ADAMTS1	2
BP	GO:0031145	anaphase-promoting complex-dependent catabolic process	2/66	25/18903	0.00342001	0.0339336	0.0273273	CDC20/UBE2C	2			BP	GO:0014012	peripheral nervous system axon regeneration	2/154	10/18903	0.00284283	0.0477917	0.0380738	MMP2/APOD	2
BP	GO:0051984	positive regulation of chromosome segregation	2/66	25/18903	0.00342001	0.0339336	0.0273273	BIRC5/CCNB1	2			BP	GO:0032025	response to cobalt ion	2/154	10/18903	0.00284283	0.0477917	0.0380738	SERPINF1/CASP9	2
BP	GO:0051307	meiotic chromosome separation	2/66	26/18903	0.00369669	0.0362086	0.0291595	TTK/TOP2A	2			BP	GO:0034651	cortisol biosynthetic process	2/154	10/18903	0.00284283	0.0477917	0.0380738	DKK3/CYP11B1	2
BP	GO:2000773	negative regulation of cellular senescence	2/66	26/18903	0.00369669	0.0362086	0.0291595	TWIST1/SLC30A10	2			BP	GO:0060068	vagina development	2/154	10/18903	0.00284283	0.0477917	0.0380738	RBP4/AXL	2
BP	GO:0048678	response to axon injury	3/66	89/18903	0.00372713	0.0362743	0.0292123	SPP1/CDK1/NEFL	3			BP	GO:1902645	tertiary alcohol biosynthetic process	2/154	10/18903	0.00284283	0.0477917	0.0380738	DKK3/CYP11B1	2
BP	GO:0006760	folic acid-containing compound metabolic process	2/66	27/18903	0.00398347	0.0385236	0.0310238	GGH/TYMS	2			BP	GO:1905150	regulation of voltage-gated sodium channel activity	2/154	10/18903	0.00284283	0.0477917	0.0380738	KCNQ1/FGF12	2
BP	GO:0051781	positive regulation of cell division	3/66	93/18903	0.00421693	0.0402717	0.0324315	BIRC5/ECT2/RACGAP1	3			BP	GO:2000425	regulation of apoptotic cell clearance	2/154	10/18903	0.00284283	0.0477917	0.0380738	CCL2/C3	2
BP	GO:0070301	cellular response to hydrogen peroxide	3/66	93/18903	0.00421693	0.0402717	0.0324315	EZH2/ECT2/CDK1	3			BP	GO:1903034	regulation of response to wounding	6/154	172/18903	0.00288209	0.0480332	0.0382662	MYLK/WFDC1/PLAT/PDGFRA/THBS1/SERPING1	6
BP	GO:0010458	exit from mitosis	2/66	29/18903	0.00458701	0.0426799	0.0343709	ANLN/UBE2C	2			BP	GO:0002685	regulation of leukocyte migration	7/154	231/18903	0.00289313	0.0480332	0.0382662	RARRES2/CCL2/CCN3/THBS1/PDGFD/PTGER4/APOD	7
BP	GO:0010528	regulation of transposition	2/66	29/18903	0.00458701	0.0426799	0.0343709	APOBEC3B/MYBL1	2			BP	GO:0050795	regulation of behavior	4/154	73/18903	0.0029818	0.0491996	0.0391954	PTGDS/NR4A3/HTR2B/PENK	4
BP	GO:0010529	negative regulation of transposition	2/66	29/18903	0.00458701	0.0426799	0.0343709	APOBEC3B/MYBL1	2			BP	GO:0071774	response to fibroblast growth factor	5/154	120/18903	0.00302315	0.0492637	0.0392465	CCL2/FGF12/CCN2/THBS1/EGR3	5
BP	GO:0060074	synapse maturation	2/66	29/18903	0.00458701	0.0426799	0.0343709	CDC20/NEFL	2			BP	GO:0010950	positive regulation of endopeptidase activity	6/154	174/18903	0.00305167	0.0492637	0.0392465	GRAMD4/CCN2/CASP9/CCN1/S100A8/COL4A3	6
BP	GO:1903321	negative regulation of protein modification by small protein conjugation or removal	3/66	96/18903	0.00460876	0.0426799	0.0343709	CDC20/BUB1B/MAD2L1	3			BP	GO:0018149	peptide cross-linking	3/154	36/18903	0.00310886	0.0492637	0.0392465	DCN/F13A1/THBS1	3
BP	GO:2001020	regulation of response to DNA damage stimulus	5/66	312/18903	0.00466127	0.0429061	0.0345531	FOXM1/TWIST1/PMAIP1/PBK/RMI2	5			BP	GO:0019934	cGMP-mediated signaling	3/154	36/18903	0.00310886	0.0492637	0.0392465	PDE10A/HTR2B/THBS1	3
BP	GO:0009314	response to radiation	6/66	452/18903	0.00489771	0.0443358	0.0357044	ANGPT2/PDE8B/ECT2/DTL/PCLAF/PBK	6			BP	GO:0060323	head morphogenesis	3/154	36/18903	0.00310886	0.0492637	0.0392465	MMP2/PDGFRA/TIPARP	3
BP	GO:0039694	viral RNA genome replication	2/66	30/18903	0.00490363	0.0443358	0.0357044	TOP2A/APOBEC3B	2			BP	GO:0035924	cellular response to vascular endothelial growth factor stimulus	4/154	74/18903	0.0031325	0.0492637	0.0392465	DCN/SEMA6A/PDGFRA/EGR3	4
BP	GO:0070979	protein K11-linked ubiquitination	2/66	30/18903	0.00490363	0.0443358	0.0357044	UBE2T/UBE2C	2			BP	GO:0006720	isoprenoid metabolic process	5/154	121/18903	0.00313312	0.0492637	0.0392465	RARRES2/RBP4/ALDH1A1/TH/ADH1B	5
BP	GO:0034508	centromere complex assembly	2/66	32/18903	0.00556623	0.049738	0.0400549	CENPF/CENPK	2			BP	GO:0032355	response to estradiol	5/154	121/18903	0.00313312	0.0492637	0.0392465	MMP2/CCN2/CASP9/TH/PENK	5
BP	GO:0051443	positive regulation of ubiquitin-protein transferase activity	2/66	32/18903	0.00556623	0.049738	0.0400549	CDC20/UBE2C	2			CC	GO:0062023	collagen-containing extracellular matrix	26/160	433/19869	1.19281e-15	2.91045e-13	2.62418e-13	DCN/SEMA3B/FBLN1/COL4A4/MMP2/RARRES2/OGN/EFEMP1/ANGPTL1/CCN2/F13A1/SERPINF1/MATN2/CCN3/THBS1/LUM/FBLN5/CCN1/DPT/S100A8/SERPING1/ADAMTS1/COL4A3/CDH2/PRELP/SPON1	26
BP	GO:0048144	fibroblast proliferation	3/66	103/18903	0.00560669	0.0498083	0.0401115	CCNB1/CDK1/PLA2G1B	3			CC	GO:0005788	endoplasmic reticulum lumen	11/160	312/19869	4.67589e-05	0.00570459	0.00514348	COL4A4/IGFBP5/C3/THBS1/CCN1/SERPING1/COL4A3/CDH2/PDGFD/PENK/SPON1	11
CC	GO:0005819	spindle	19/66	426/19869	9.05511e-17	1.32205e-14	8.57852e-15	ASPM/HMMR/AURKA/TPX2/BIRC5/KIF4A/TTK/KIF20A/ECT2/CDC20/CENPF/CCNB1/KIF11/BUB1B/RACGAP1/MAD2L1/CDK1/SHCBP1/PRC1	19			CC	GO:0098992	neuronal dense core vesicle	3/160	13/19869	0.000138134	0.0112349	0.0101298	CHGA/PLAT/PENK	3
CC	GO:0030496	midbody	13/66	203/19869	1.14207e-13	8.33714e-12	5.40982e-12	ANLN/ASPM/AURKA/BIRC5/KIF4A/KIF20A/ECT2/CENPF/CEP55/RACGAP1/CDK1/SHCBP1/PRC1	13			CC	GO:0031093	platelet alpha granule lumen	5/160	67/19869	0.000205377	0.012528	0.0112957	HGF/F13A1/THBS1/SERPING1/CFD	5
CC	GO:0000775	chromosome, centromeric region	13/66	250/19869	1.64072e-12	7.98483e-11	5.18122e-11	NDC80/BIRC5/EZH2/TTK/CENPF/ZWINT/CENPK/TOP2A/CCNB1/NUF2/CENPU/BUB1B/MAD2L1	13			CC	GO:0098644	complex of collagen trimers	3/160	22/19869	0.000705241	0.0277168	0.0249906	COL4A4/LUM/COL4A3	3
CC	GO:0000776	kinetochore	11/66	164/19869	6.27261e-12	2.2895e-10	1.48562e-10	NDC80/BIRC5/TTK/CENPF/ZWINT/CENPK/CCNB1/NUF2/CENPU/BUB1B/MAD2L1	11			CC	GO:0043025	neuronal cell body	12/160	497/19869	0.000713977	0.0277168	0.0249906	TAC1/KCNQ1/ITGA8/KCNN2/KCNK2/SEPTIN4/SERPINF1/CCN3/SORBS2/TH/PENK/APOD	12
CC	GO:0000779	condensed chromosome, centromeric region	11/66	174/19869	1.19634e-11	3.4933e-10	2.26674e-10	NDC80/BIRC5/TTK/CENPF/ZWINT/CENPK/CCNB1/NUF2/CENPU/BUB1B/MAD2L1	11			CC	GO:0031091	platelet alpha granule	5/160	91/19869	0.000847134	0.0277168	0.0249906	HGF/F13A1/THBS1/SERPING1/CFD	5
CC	GO:0098687	chromosomal region	14/66	388/19869	2.8624e-11	6.96518e-10	4.51959e-10	NDC80/BIRC5/EZH2/TTK/CENPF/ZWINT/CENPK/TOP2A/CCNB1/NUF2/CENPU/BUB1B/MAD2L1/CDK1	14			CC	GO:0031045	dense core granule	3/160	26/19869	0.00116289	0.0277168	0.0249906	CHGA/PLAT/PENK	3
CC	GO:0000793	condensed chromosome	12/66	273/19869	9.05607e-11	1.88884e-09	1.22563e-09	NDC80/BIRC5/TTK/CENPF/ZWINT/CENPK/TOP2A/CCNB1/NUF2/CENPU/BUB1B/MAD2L1	12			CC	GO:0034774	secretory granule lumen	9/160	322/19869	0.0012254	0.0277168	0.0249906	HGF/RARRES2/F13A1/C3/THBS1/S100A8/SERPING1/PENK/CFD	9
CC	GO:0000922	spindle pole	9/66	172/19869	5.36437e-09	9.78997e-08	6.35254e-08	ASPM/AURKA/TPX2/CDC20/CENPF/CCNB1/KIF11/MAD2L1/PRC1	9			CC	GO:0005604	basement membrane	5/160	99/19869	0.00123754	0.0277168	0.0249906	FBLN1/COL4A4/SERPINF1/ADAMTS1/COL4A3	5
CC	GO:0072686	mitotic spindle	9/66	183/19869	9.22726e-09	1.49687e-07	9.71291e-08	ASPM/AURKA/TPX2/ECT2/KIF11/RACGAP1/MAD2L1/CDK1/PRC1	9			CC	GO:0060205	cytoplasmic vesicle lumen	9/160	325/19869	0.00130661	0.0277168	0.0249906	HGF/RARRES2/F13A1/C3/THBS1/S100A8/SERPING1/PENK/CFD	9
CC	GO:0000940	outer kinetochore	4/66	12/19869	5.38674e-08	7.86464e-07	5.10323e-07	NDC80/CENPF/CCNB1/BUB1B	4			CC	GO:0031983	vesicle lumen	9/160	327/19869	0.00136312	0.0277168	0.0249906	HGF/RARRES2/F13A1/C3/THBS1/S100A8/SERPING1/PENK/CFD	9
CC	GO:0005874	microtubule	11/66	466/19869	3.52711e-07	4.68144e-06	3.0377e-06	ASPM/AURKA/TPX2/BIRC5/KIF4A/KIF20A/KIF11/GAS2L3/RACGAP1/CDK1/PRC1	11			MF	GO:0005201	extracellular matrix structural constituent	14/156	173/18432	2.42742e-10	1.01709e-07	9.27531e-08	DCN/FBLN1/COL4A4/OGN/EFEMP1/MATN2/THBS1/LUM/FBLN5/CCN1/DPT/COL4A3/PRELP/SPON1	14
CC	GO:0005876	spindle microtubule	6/66	87/19869	4.35599e-07	5.29979e-06	3.43894e-06	AURKA/BIRC5/KIF4A/KIF11/CDK1/PRC1	6			MF	GO:0001968	fibronectin binding	6/156	31/18432	2.06309e-07	4.32217e-05	3.94159e-05	FBLN1/MMP2/IGFBP5/CCN2/THBS1/IGFBP6	6
CC	GO:0031617	NMS complex	3/66	10/19869	4.13161e-06	4.64012e-05	3.01089e-05	NDC80/ZWINT/NUF2	3			MF	GO:0030021	extracellular matrix structural constituent conferring compression resistance	4/156	22/18432	3.20688e-05	0.00447895	0.00408456	DCN/OGN/LUM/PRELP	4
CC	GO:0045120	pronucleus	3/66	14/19869	1.24139e-05	0.000129459	8.40036e-05	AURKA/EZH2/CENPF	3			MF	GO:0005178	integrin binding	8/156	156/18432	5.53477e-05	0.00579445	0.00528422	FBLN1/ITGA8/CCN2/CCN3/THBS1/FBLN5/CCN1/COL4A3	8
CC	GO:0000307	cyclin-dependent protein kinase holoenzyme complex	4/66	50/19869	2.27943e-05	0.000221865	0.000143964	CCNE1/CCNB1/CCNB2/CDK1	4			MF	GO:0005319	lipid transporter activity	8/156	161/18432	6.91461e-05	0.00579445	0.00528422	ABCB1/SLC27A6/RBP4/ABCA8/NPC1/FABP4/SLCO2A1/APOD	8
CC	GO:0005680	anaphase-promoting complex	3/66	21/19869	4.46098e-05	0.000407064	0.000264137	CDC20/BUB1B/UBE2C	3			MF	GO:0008201	heparin binding	8/156	171/18432	0.000105394	0.00736001	0.00671193	CFH/CCN2/CCN3/THBS1/CCN1/RSPO3/ADAMTS1/PRELP	8
CC	GO:0032153	cell division site	4/66	72/19869	9.63964e-05	0.000827875	0.000537194	ANLN/ECT2/CEP55/RACGAP1	4			MF	GO:0005539	glycosaminoglycan binding	9/156	237/18432	0.000191352	0.0114538	0.0104452	CFH/DCN/CCN2/CCN3/THBS1/CCN1/RSPO3/ADAMTS1/PRELP	9
CC	GO:0045171	intercellular bridge	4/66	89/19869	0.000219305	0.00168707	0.00109471	TPX2/KIF20A/CEP55/PRC1	4			MF	GO:0008083	growth factor activity	7/156	162/18432	0.000463322	0.0242665	0.0221297	HGF/OGN/FGF12/EFEMP1/CCN2/CCN3/PDGFD	7
CC	GO:0005875	microtubule associated complex	5/66	166/19869	0.000226973	0.00168707	0.00109471	AURKA/BIRC5/KIF4A/KIF20A/KIF11	5			MF	GO:0005520	insulin-like growth factor binding	3/156	19/18432	0.000521645	0.0242855	0.022147	IGFBP5/CCN2/IGFBP6	3
CC	GO:0051233	spindle midzone	3/66	36/19869	0.000231106	0.00168707	0.00109471	AURKA/RACGAP1/PRC1	3			MF	GO:0005504	fatty acid binding	4/156	49/18432	0.000777849	0.0325919	0.029722	PTGDS/APOC1/S100A8/FABP4	4
CC	GO:0031461	cullin-RING ubiquitin ligase complex	5/66	178/19869	0.000313366	0.00217864	0.00141368	CDC20/DTL/BUB1B/ENC1/UBE2C	5			MF	GO:0019838	growth factor binding	6/156	132/18432	0.000909725	0.0342403	0.0312253	IGFBP5/CCN2/PDGFRA/THBS1/CCN1/IGFBP6	6
CC	GO:0000152	nuclear ubiquitin ligase complex	3/66	45/19869	0.000449603	0.00298373	0.00193609	CDC20/BUB1B/UBE2C	3			MF	GO:0048018	receptor ligand activity	12/156	491/18432	0.000980628	0.0342403	0.0312253	SEMA3B/HGF/SEMA6A/OGN/CCL2/FGF12/EFEMP1/CCN2/CCN3/FNDC5/PDGFD/PENK	12
CC	GO:0070938	contractile ring	2/66	10/19869	0.000480702	0.00305141	0.00198001	ANLN/PRC1	2			MF	GO:0030546	signaling receptor activator activity	12/156	498/18432	0.00110705	0.0356811	0.0325392	SEMA3B/HGF/SEMA6A/OGN/CCL2/FGF12/EFEMP1/CCN2/CCN3/FNDC5/PDGFD/PENK	12
CC	GO:1902554	serine/threonine protein kinase complex	4/66	122/19869	0.000726845	0.00442164	0.00286912	CCNE1/CCNB1/CCNB2/CDK1	4
CC	GO:0032154	cleavage furrow	3/66	54/19869	0.00076933	0.00449289	0.00291536	ECT2/CEP55/RACGAP1	3
CC	GO:0072687	meiotic spindle	2/66	14/19869	0.000963781	0.005412	0.00351175	ASPM/AURKA	2
CC	GO:1902911	protein kinase complex	4/66	136/19869	0.00108974	0.00589269	0.00382366	CCNE1/CCNB1/CCNB2/CDK1	4
CC	GO:0000151	ubiquitin ligase complex	5/66	309/19869	0.00362846	0.0189198	0.0122768	CDC20/DTL/BUB1B/ENC1/UBE2C	5
CC	GO:0090543	Flemming body	2/66	34/19869	0.00569272	0.0286599	0.0185969	CEP55/RACGAP1	2
CC	GO:0097431	mitotic spindle pole	2/66	38/19869	0.00707305	0.0344222	0.0223359	ASPM/AURKA	2
CC	GO:0016363	nuclear matrix	3/66	126/19869	0.0085208	0.0401302	0.0260398	KIF4A/CENPF/ENC1	3
MF	GO:0008017	microtubule binding	9/65	271/18432	4.37799e-07	8.75598e-05	7.28128e-05	TPX2/BIRC5/KIF4A/KIF20A/CENPF/KIF11/GAS2L3/RACGAP1/PRC1	9
MF	GO:0015631	tubulin binding	9/65	375/18432	6.34816e-06	0.000634816	0.0005279	TPX2/BIRC5/KIF4A/KIF20A/CENPF/KIF11/GAS2L3/RACGAP1/PRC1	9
MF	GO:0008022	protein C-terminus binding	5/65	181/18432	0.00044309	0.0267164	0.0222168	CDC20/CENPF/TOP2A/MAD2L1/NEFL	5
MF	GO:0004712	protein serine/threonine/tyrosine kinase activity	3/65	45/18432	0.000534327	0.0267164	0.0222168	AURKA/TTK/PBK	3
MF	GO:0016538	cyclin-dependent protein serine/threonine kinase regulator activity	3/65	50/18432	0.00072883	0.0291532	0.0242432	CCNE1/CCNB1/CCNB2	3
MF	GO:0060090	molecular adaptor activity	7/65	492/18432	0.00169221	0.0434761	0.0361538	COL11A1/NDC80/CCNB1/GAS2L3/DTL/PCLAF/NEFL	7
MF	GO:0003777	microtubule motor activity	3/65	67/18432	0.00170699	0.0434761	0.0361538	KIF4A/KIF20A/KIF11	3
MF	GO:0106310	protein serine kinase activity	6/65	363/18432	0.00173904	0.0434761	0.0361538	AURKA/TTK/BUB1B/MELK/PBK/CDK1	6
MF	GO:0035173	histone kinase activity	2/65	20/18432	0.0022332	0.0496267	0.0412685	AURKA/CDK1	2

## Sheet: Table S4
Table S4. gene set enrichment analysis result of CDC20 in TCGA
ID	Description	setSize	enrichmentScore	NES	pvalue	p.adjust	qvalue	rank	leading_edge	core_enrichment
GOBP_MITOTIC_SISTER_CHROMATID_SEGREGATION	GOBP_MITOTIC_SISTER_CHROMATID_SEGREGATION	118	0.663028	4.20171	1e-10	3.82857e-09	2.95071e-09	741	tags=58%, list=10%, signal=53%	ENSG00000117399/ENSG00000142945/ENSG00000134690/ENSG00000178999/ENSG00000175063/ENSG00000237649/ENSG00000126787/ENSG00000138180/ENSG00000080986/ENSG00000143228/ENSG00000166851/ENSG00000164611/ENSG00000146670/ENSG00000169679/ENSG00000090889/ENSG00000117724/ENSG00000076382/ENSG00000129810/ENSG00000122952/ENSG00000186185/ENSG00000121152/ENSG00000109805/ENSG00000013810/ENSG00000117650/ENSG00000156970…
GOBP_SISTER_CHROMATID_SEGREGATION	GOBP_SISTER_CHROMATID_SEGREGATION	135	0.637656	4.10406	1e-10	3.82857e-09	2.95071e-09	741	tags=55%, list=10%, signal=50%	ENSG00000117399/ENSG00000142945/ENSG00000134690/ENSG00000178999/ENSG00000175063/ENSG00000237649/ENSG00000126787/ENSG00000138180/ENSG00000080986/ENSG00000143228/ENSG00000166851/ENSG00000164611/ENSG00000146670/ENSG00000169679/ENSG00000090889/ENSG00000117724/ENSG00000131747/ENSG00000076382/ENSG00000129810/ENSG00000122952/ENSG00000186185/ENSG00000121152/ENSG00000109805/ENSG00000013810/ENSG00000117650…
GOBP_MITOTIC_NUCLEAR_DIVISION	GOBP_MITOTIC_NUCLEAR_DIVISION	179	0.602319	4.00024	1e-10	3.82857e-09	2.95071e-09	741	tags=50%, list=10%, signal=46%	ENSG00000117399/ENSG00000142945/ENSG00000134690/ENSG00000178999/ENSG00000175063/ENSG00000237649/ENSG00000126787/ENSG00000138180/ENSG00000148773/ENSG00000080986/ENSG00000143228/ENSG00000166851/ENSG00000164611/ENSG00000146670/ENSG00000184661/ENSG00000169679/ENSG00000090889/ENSG00000117724/ENSG00000076382/ENSG00000129810/ENSG00000122952/ENSG00000186185/ENSG00000121152/ENSG00000109805/ENSG00000013810…
GOBP_NUCLEAR_CHROMOSOME_SEGREGATION	GOBP_NUCLEAR_CHROMOSOME_SEGREGATION	181	0.601737	3.99554	1e-10	3.82857e-09	2.95071e-09	1142	tags=57%, list=16%, signal=50%	ENSG00000117399/ENSG00000142945/ENSG00000134690/ENSG00000178999/ENSG00000175063/ENSG00000237649/ENSG00000126787/ENSG00000138180/ENSG00000080986/ENSG00000143228/ENSG00000166851/ENSG00000164611/ENSG00000146670/ENSG00000169679/ENSG00000090889/ENSG00000117724/ENSG00000131747/ENSG00000152253/ENSG00000076382/ENSG00000129810/ENSG00000122952/ENSG00000186185/ENSG00000121152/ENSG00000161888/ENSG00000109805…
GOBP_CHROMOSOME_SEGREGATION	GOBP_CHROMOSOME_SEGREGATION	219	0.583884	3.96589	1e-10	3.82857e-09	2.95071e-09	1142	tags=55%, list=16%, signal=48%	ENSG00000117399/ENSG00000142945/ENSG00000134690/ENSG00000178999/ENSG00000123485/ENSG00000175063/ENSG00000237649/ENSG00000126787/ENSG00000138180/ENSG00000148773/ENSG00000080986/ENSG00000143228/ENSG00000166851/ENSG00000164611/ENSG00000146670/ENSG00000184661/ENSG00000169679/ENSG00000090889/ENSG00000117724/ENSG00000131747/ENSG00000152253/ENSG00000076382/ENSG00000129810/ENSG00000122952/ENSG00000186185…
GOCC_CONDENSED_CHROMOSOME_CENTROMERIC_REGION	GOCC_CONDENSED_CHROMOSOME_CENTROMERIC_REGION	105	0.633894	3.9453	1e-10	3.82857e-09	2.95071e-09	424	tags=50%, list=6%, signal=47%	ENSG00000142945/ENSG00000178999/ENSG00000123485/ENSG00000089685/ENSG00000115163/ENSG00000080986/ENSG00000143228/ENSG00000166851/ENSG00000100162/ENSG00000169679/ENSG00000117724/ENSG00000152253/ENSG00000076382/ENSG00000129810/ENSG00000122952/ENSG00000165480/ENSG00000161888/ENSG00000109805/ENSG00000117650/ENSG00000156970/ENSG00000134057/ENSG00000167513/ENSG00000163535/ENSG00000137812/ENSG00000186871…
GOBP_DNA_DEPENDENT_DNA_REPLICATION	GOBP_DNA_DEPENDENT_DNA_REPLICATION	110	0.628453	3.93257	1e-10	3.82857e-09	2.95071e-09	1151	tags=63%, list=16%, signal=54%	ENSG00000093009/ENSG00000051180/ENSG00000085840/ENSG00000140534/ENSG00000065328/ENSG00000167513/ENSG00000100297/ENSG00000154920/ENSG00000139618/ENSG00000097046/ENSG00000076003/ENSG00000166508/ENSG00000062822/ENSG00000100479/ENSG00000094804/ENSG00000051341/ENSG00000160957/ENSG00000168496/ENSG00000131153/ENSG00000197299/ENSG00000138346/ENSG00000101003/ENSG00000112118/ENSG00000049541/ENSG00000104738…
GOCC_CONDENSED_CHROMOSOME	GOCC_CONDENSED_CHROMOSOME	159	0.58777	3.86967	1e-10	3.82857e-09	2.95071e-09	863	tags=52%, list=12%, signal=46%	ENSG00000142945/ENSG00000178999/ENSG00000123485/ENSG00000089685/ENSG00000115163/ENSG00000148773/ENSG00000080986/ENSG00000143228/ENSG00000166851/ENSG00000100162/ENSG00000169679/ENSG00000117724/ENSG00000131747/ENSG00000152253/ENSG00000076382/ENSG00000129810/ENSG00000122952/ENSG00000165480/ENSG00000161888/ENSG00000109805/ENSG00000117650/ENSG00000051180/ENSG00000156970/ENSG00000134057/ENSG00000167513…
GOCC_CHROMOSOME_CENTROMERIC_REGION	GOCC_CHROMOSOME_CENTROMERIC_REGION	151	0.589716	3.85901	1e-10	3.82857e-09	2.95071e-09	803	tags=51%, list=11%, signal=46%	ENSG00000142945/ENSG00000134690/ENSG00000178999/ENSG00000123485/ENSG00000089685/ENSG00000115163/ENSG00000080986/ENSG00000143228/ENSG00000166851/ENSG00000146670/ENSG00000100162/ENSG00000169679/ENSG00000117724/ENSG00000131747/ENSG00000152253/ENSG00000076382/ENSG00000129810/ENSG00000122952/ENSG00000165480/ENSG00000161888/ENSG00000109805/ENSG00000117650/ENSG00000156970/ENSG00000134057/ENSG00000167513…
GOBP_REGULATION_OF_CHROMOSOME_SEGREGATION	GOBP_REGULATION_OF_CHROMOSOME_SEGREGATION	59	0.679898	3.80258	1e-10	3.82857e-09	2.95071e-09	732	tags=61%, list=10%, signal=55%	ENSG00000142945/ENSG00000178999/ENSG00000175063/ENSG00000126787/ENSG00000148773/ENSG00000080986/ENSG00000166851/ENSG00000164611/ENSG00000184661/ENSG00000169679/ENSG00000117724/ENSG00000122952/ENSG00000013810/ENSG00000156970/ENSG00000134057/ENSG00000167513/ENSG00000071539/ENSG00000135476/ENSG00000094804/ENSG00000175643/ENSG00000138778/ENSG00000179051/ENSG00000174442/ENSG00000112742/ENSG00000116670…
GOCC_CHROMOSOMAL_REGION	GOCC_CHROMOSOMAL_REGION	231	0.555139	3.80084	1e-10	3.82857e-09	2.95071e-09	863	tags=48%, list=12%, signal=44%	ENSG00000142945/ENSG00000134690/ENSG00000178999/ENSG00000123485/ENSG00000089685/ENSG00000115163/ENSG00000170312/ENSG00000080986/ENSG00000143228/ENSG00000166851/ENSG00000146670/ENSG00000100162/ENSG00000169679/ENSG00000117724/ENSG00000131747/ENSG00000152253/ENSG00000076382/ENSG00000129810/ENSG00000122952/ENSG00000140451/ENSG00000165480/ENSG00000161888/ENSG00000109805/ENSG00000117650/ENSG00000051180…
GOCC_EXTERNAL_SIDE_OF_PLASMA_MEMBRANE	GOCC_EXTERNAL_SIDE_OF_PLASMA_MEMBRANE	124	-0.30169	-3.73268	1e-10	3.82857e-09	2.95071e-09	1639	tags=55%, list=23%, signal=43%	ENSG00000069702/ENSG00000153563/ENSG00000120251/ENSG00000163599/ENSG00000112486/ENSG00000126353/ENSG00000158477/ENSG00000102245/ENSG00000160712/ENSG00000117560/ENSG00000187912/ENSG00000158485/ENSG00000107562/ENSG00000141655/ENSG00000122194/ENSG00000204592/ENSG00000081237/ENSG00000277494/ENSG00000198851/ENSG00000149534/ENSG00000119535/ENSG00000162739/ENSG00000120217/ENSG00000105383/ENSG00000156738…
GOBP_MITOTIC_CELL_CYCLE_PROCESS	GOBP_MITOTIC_CELL_CYCLE_PROCESS	401	0.51954	3.71455	1e-10	3.82857e-09	2.95071e-09	1128	tags=47%, list=16%, signal=42%	ENSG00000117399/ENSG00000142945/ENSG00000134690/ENSG00000178999/ENSG00000175063/ENSG00000115163/ENSG00000237649/ENSG00000126787/ENSG00000170312/ENSG00000138180/ENSG00000148773/ENSG00000080986/ENSG00000143228/ENSG00000166851/ENSG00000075218/ENSG00000164611/ENSG00000146670/ENSG00000184661/ENSG00000093009/ENSG00000169679/ENSG00000090889/ENSG00000117724/ENSG00000152253/ENSG00000076382/ENSG00000129810…
GOBP_ORGANELLE_FISSION	GOBP_ORGANELLE_FISSION	271	0.533013	3.70661	1e-10	3.82857e-09	2.95071e-09	1159	tags=49%, list=16%, signal=43%	ENSG00000117399/ENSG00000142945/ENSG00000134690/ENSG00000178999/ENSG00000175063/ENSG00000237649/ENSG00000126787/ENSG00000138180/ENSG00000148773/ENSG00000080986/ENSG00000143228/ENSG00000166851/ENSG00000066279/ENSG00000164611/ENSG00000146670/ENSG00000184661/ENSG00000169679/ENSG00000090889/ENSG00000117724/ENSG00000131747/ENSG00000076382/ENSG00000129810/ENSG00000122952/ENSG00000186185/ENSG00000121152…
GOBP_MITOTIC_CELL_CYCLE	GOBP_MITOTIC_CELL_CYCLE	471	0.501677	3.62171	1e-10	3.82857e-09	2.95071e-09	1128	tags=45%, list=16%, signal=41%	ENSG00000117399/ENSG00000142945/ENSG00000134690/ENSG00000178999/ENSG00000175063/ENSG00000115163/ENSG00000237649/ENSG00000126787/ENSG00000170312/ENSG00000138180/ENSG00000148773/ENSG00000080986/ENSG00000143228/ENSG00000166851/ENSG00000075218/ENSG00000164611/ENSG00000146670/ENSG00000184661/ENSG00000093009/ENSG00000169679/ENSG00000090889/ENSG00000117724/ENSG00000152253/ENSG00000076382/ENSG00000129810…
GOBP_REGULATION_OF_CHROMOSOME_SEPARATION	GOBP_REGULATION_OF_CHROMOSOME_SEPARATION	49	0.676703	3.61082	1e-10	3.82857e-09	2.95071e-09	533	tags=57%, list=7%, signal=53%	ENSG00000178999/ENSG00000175063/ENSG00000126787/ENSG00000080986/ENSG00000166851/ENSG00000164611/ENSG00000169679/ENSG00000117724/ENSG00000122952/ENSG00000013810/ENSG00000156970/ENSG00000134057/ENSG00000167513/ENSG00000071539/ENSG00000135476/ENSG00000094804/ENSG00000138778/ENSG00000174442/ENSG00000112742/ENSG00000116670/ENSG00000112029/ENSG00000126215/ENSG00000184445/ENSG00000040275/ENSG00000154473…
GOBP_CELL_CYCLE_CHECKPOINT_SIGNALING	GOBP_CELL_CYCLE_CHECKPOINT_SIGNALING	102	0.579475	3.59203	1e-10	3.82857e-09	2.95071e-09	526	tags=47%, list=7%, signal=44%	ENSG00000178999/ENSG00000170312/ENSG00000080986/ENSG00000166851/ENSG00000075218/ENSG00000093009/ENSG00000169679/ENSG00000117724/ENSG00000122952/ENSG00000143476/ENSG00000156970/ENSG00000085840/ENSG00000140534/ENSG00000134057/ENSG00000167513/ENSG00000071539/ENSG00000154920/ENSG00000094804/ENSG00000188486/ENSG00000149554/ENSG00000197299/ENSG00000138346/ENSG00000092853/ENSG00000174442/ENSG00000144554…
GOBP_METAPHASE_ANAPHASE_TRANSITION_OF_CELL_CYCLE	GOBP_METAPHASE_ANAPHASE_TRANSITION_OF_CELL_CYCLE	47	0.674676	3.57095	1e-10	3.82857e-09	2.95071e-09	533	tags=57%, list=7%, signal=54%	ENSG00000178999/ENSG00000175063/ENSG00000126787/ENSG00000080986/ENSG00000166851/ENSG00000169679/ENSG00000117724/ENSG00000122952/ENSG00000013810/ENSG00000156970/ENSG00000134057/ENSG00000167513/ENSG00000071539/ENSG00000135476/ENSG00000094804/ENSG00000138778/ENSG00000174442/ENSG00000112742/ENSG00000116670/ENSG00000112029/ENSG00000126215/ENSG00000184445/ENSG00000040275/ENSG00000154473/ENSG00000178295…
GOBP_DNA_REPLICATION	GOBP_DNA_REPLICATION	189	0.531211	3.54825	1e-10	3.82857e-09	2.95071e-09	1151	tags=51%, list=16%, signal=44%	ENSG00000170312/ENSG00000093009/ENSG00000171848/ENSG00000140451/ENSG00000145386/ENSG00000166803/ENSG00000143476/ENSG00000051180/ENSG00000085840/ENSG00000140534/ENSG00000065328/ENSG00000167513/ENSG00000100297/ENSG00000189057/ENSG00000154920/ENSG00000139618/ENSG00000171320/ENSG00000097046/ENSG00000076003/ENSG00000166508/ENSG00000062822/ENSG00000100479/ENSG00000094804/ENSG00000051341/ENSG00000175643…
GOBP_CHROMOSOME_SEPARATION	GOBP_CHROMOSOME_SEPARATION	64	0.626513	3.54188	1e-10	3.82857e-09	2.95071e-09	533	tags=52%, list=7%, signal=48%	ENSG00000178999/ENSG00000175063/ENSG00000126787/ENSG00000080986/ENSG00000166851/ENSG00000164611/ENSG00000169679/ENSG00000117724/ENSG00000131747/ENSG00000122952/ENSG00000121152/ENSG00000013810/ENSG00000156970/ENSG00000134057/ENSG00000167513/ENSG00000071539/ENSG00000154920/ENSG00000135476/ENSG00000094804/ENSG00000138778/ENSG00000174442/ENSG00000112742/ENSG00000116670/ENSG00000112029/ENSG00000126215…
GOBP_REGULATION_OF_MITOTIC_NUCLEAR_DIVISION	GOBP_REGULATION_OF_MITOTIC_NUCLEAR_DIVISION	70	0.606909	3.50937	1e-10	3.82857e-09	2.95071e-09	1100	tags=59%, list=15%, signal=50%	ENSG00000178999/ENSG00000126787/ENSG00000148773/ENSG00000080986/ENSG00000166851/ENSG00000184661/ENSG00000169679/ENSG00000117724/ENSG00000122952/ENSG00000117650/ENSG00000156970/ENSG00000134057/ENSG00000167513/ENSG00000087586/ENSG00000127564/ENSG00000071539/ENSG00000158402/ENSG00000135476/ENSG00000156509/ENSG00000149554/ENSG00000138182/ENSG00000174442/ENSG00000112742/ENSG00000116670/ENSG00000112029…
GOBP_MICROTUBULE_CYTOSKELETON_ORGANIZATION_INVOLVED_IN_MITOSIS	GOBP_MICROTUBULE_CYTOSKELETON_ORGANIZATION_INVOLVED_IN_MITOSIS	89	0.577097	3.49837	1e-10	3.82857e-09	2.95071e-09	741	tags=47%, list=10%, signal=43%	ENSG00000117399/ENSG00000178999/ENSG00000115163/ENSG00000237649/ENSG00000126787/ENSG00000080986/ENSG00000143228/ENSG00000166851/ENSG00000090889/ENSG00000152253/ENSG00000117632/ENSG00000013810/ENSG00000117650/ENSG00000101057/ENSG00000134222/ENSG00000198901/ENSG00000134057/ENSG00000138160/ENSG00000137807/ENSG00000161800/ENSG00000163808/ENSG00000087586/ENSG00000088325/ENSG00000123473/ENSG00000075702…
GOBP_CELL_CYCLE_DNA_REPLICATION	GOBP_CELL_CYCLE_DNA_REPLICATION	32	0.746504	3.4935	1e-10	3.82857e-09	2.95071e-09	720	tags=69%, list=10%, signal=62%	ENSG00000093009/ENSG00000051180/ENSG00000167513/ENSG00000139618/ENSG00000097046/ENSG00000076003/ENSG00000168496/ENSG00000197299/ENSG00000138346/ENSG00000101003/ENSG00000112118/ENSG00000104738/ENSG00000105486/ENSG00000165891/ENSG00000073111/ENSG00000129173/ENSG00000112312/ENSG00000112029/ENSG00000159147/ENSG00000176208/ENSG00000132646/ENSG00000006634
GOBP_RECOMBINATIONAL_REPAIR	GOBP_RECOMBINATIONAL_REPAIR	94	0.569567	3.4841	1e-10	3.82857e-09	2.95071e-09	1754	tags=69%, list=24%, signal=53%	ENSG00000093009/ENSG00000085999/ENSG00000051180/ENSG00000100297/ENSG00000139618/ENSG00000097046/ENSG00000076003/ENSG00000166508/ENSG00000111247/ENSG00000051341/ENSG00000175643/ENSG00000160957/ENSG00000185480/ENSG00000168496/ENSG00000188486/ENSG00000125319/ENSG00000131153/ENSG00000149554/ENSG00000197299/ENSG00000112118/ENSG00000104738/ENSG00000127423/ENSG00000073111/ENSG00000196584/ENSG00000111602…
GOBP_CELL_DIVISION	GOBP_CELL_DIVISION	354	0.489831	3.47351	1e-10	3.82857e-09	2.95071e-09	1229	tags=46%, list=17%, signal=40%	ENSG00000117399/ENSG00000142945/ENSG00000178999/ENSG00000175063/ENSG00000115163/ENSG00000237649/ENSG00000170312/ENSG00000138180/ENSG00000080986/ENSG00000143228/ENSG00000166851/ENSG00000066279/ENSG00000164611/ENSG00000146670/ENSG00000184661/ENSG00000169679/ENSG00000090889/ENSG00000117724/ENSG00000131747/ENSG00000152253/ENSG00000076382/ENSG00000129810/ENSG00000122952/ENSG00000186185/ENSG00000112984…
GOBP_ATTACHMENT_OF_SPINDLE_MICROTUBULES_TO_KINETOCHORE	GOBP_ATTACHMENT_OF_SPINDLE_MICROTUBULES_TO_KINETOCHORE	25	0.80006	3.47284	1e-10	3.82857e-09	2.95071e-09	424	tags=72%, list=6%, signal=68%	ENSG00000142945/ENSG00000178999/ENSG00000080986/ENSG00000143228/ENSG00000152253/ENSG00000076382/ENSG00000129810/ENSG00000161888/ENSG00000117650/ENSG00000134057/ENSG00000167513/ENSG00000161800/ENSG00000137812/ENSG00000138778/ENSG00000128944/ENSG00000179051/ENSG00000114346/ENSG00000154473
GOCC_SPINDLE_POLE	GOCC_SPINDLE_POLE	96	0.564578	3.45621	1e-10	3.82857e-09	2.95071e-09	1172	tags=53%, list=16%, signal=45%	ENSG00000117399/ENSG00000178999/ENSG00000126787/ENSG00000169607/ENSG00000166851/ENSG00000066279/ENSG00000117724/ENSG00000076382/ENSG00000129810/ENSG00000013810/ENSG00000117650/ENSG00000134222/ENSG00000198901/ENSG00000134057/ENSG00000138160/ENSG00000087586/ENSG00000088325/ENSG00000075702/ENSG00000094804/ENSG00000142731/ENSG00000101447/ENSG00000131351/ENSG00000128944/ENSG00000138182/ENSG00000127423…
GOBP_CELL_CYCLE_G2_M_PHASE_TRANSITION	GOBP_CELL_CYCLE_G2_M_PHASE_TRANSITION	83	0.576407	3.44959	1e-10	3.82857e-09	2.95071e-09	1128	tags=55%, list=16%, signal=47%	ENSG00000178999/ENSG00000170312/ENSG00000080986/ENSG00000166851/ENSG00000117724/ENSG00000145386/ENSG00000157456/ENSG00000143476/ENSG00000118193/ENSG00000165304/ENSG00000085840/ENSG00000140534/ENSG00000134057/ENSG00000087586/ENSG00000127564/ENSG00000111206/ENSG00000158402/ENSG00000097046/ENSG00000094804/ENSG00000149554/ENSG00000197299/ENSG00000092853/ENSG00000164045/ENSG00000179051/ENSG00000120539…
GOBP_REGULATION_OF_MITOTIC_SISTER_CHROMATID_SEGREGATION	GOBP_REGULATION_OF_MITOTIC_SISTER_CHROMATID_SEGREGATION	33	0.722748	3.44351	1e-10	3.82857e-09	2.95071e-09	526	tags=64%, list=7%, signal=59%	ENSG00000178999/ENSG00000080986/ENSG00000166851/ENSG00000164611/ENSG00000169679/ENSG00000117724/ENSG00000122952/ENSG00000156970/ENSG00000134057/ENSG00000167513/ENSG00000071539/ENSG00000174442/ENSG00000112742/ENSG00000116670/ENSG00000112029/ENSG00000126215/ENSG00000184445/ENSG00000040275/ENSG00000154473/ENSG00000178295/ENSG00000164109
GOBP_DNA_REPAIR	GOBP_DNA_REPAIR	298	0.491002	3.43618	1e-10	3.82857e-09	2.95071e-09	1765	tags=57%, list=25%, signal=45%	ENSG00000170312/ENSG00000164611/ENSG00000146670/ENSG00000093009/ENSG00000276043/ENSG00000140451/ENSG00000085999/ENSG00000166803/ENSG00000143476/ENSG00000174371/ENSG00000051180/ENSG00000077152/ENSG00000140534/ENSG00000100297/ENSG00000071539/ENSG00000111206/ENSG00000154920/ENSG00000139618/ENSG00000171320/ENSG00000097046/ENSG00000109674/ENSG00000076003/ENSG00000166508/ENSG00000111247/ENSG00000062822…
GOBP_REGULATION_OF_NUCLEAR_DIVISION	GOBP_REGULATION_OF_NUCLEAR_DIVISION	83	0.569438	3.40788	1e-10	3.82857e-09	2.95071e-09	533	tags=45%, list=7%, signal=42%	ENSG00000117399/ENSG00000178999/ENSG00000126787/ENSG00000148773/ENSG00000080986/ENSG00000166851/ENSG00000184661/ENSG00000169679/ENSG00000117724/ENSG00000122952/ENSG00000117650/ENSG00000156970/ENSG00000134057/ENSG00000167513/ENSG00000087586/ENSG00000127564/ENSG00000071539/ENSG00000158402/ENSG00000111247/ENSG00000135476/ENSG00000156509/ENSG00000149554/ENSG00000181773/ENSG00000138182/ENSG00000174442…
GOBP_NEGATIVE_REGULATION_OF_CHROMOSOME_ORGANIZATION	GOBP_NEGATIVE_REGULATION_OF_CHROMOSOME_ORGANIZATION	52	0.625662	3.39809	1e-10	3.82857e-09	2.95071e-09	532	tags=52%, list=7%, signal=48%	ENSG00000178999/ENSG00000080986/ENSG00000166851/ENSG00000164611/ENSG00000169679/ENSG00000117724/ENSG00000131747/ENSG00000122952/ENSG00000140451/ENSG00000156970/ENSG00000134057/ENSG00000167513/ENSG00000071539/ENSG00000135476/ENSG00000174442/ENSG00000073111/ENSG00000112742/ENSG00000116670/ENSG00000112029/ENSG00000126215/ENSG00000184445/ENSG00000040275/ENSG00000154473/ENSG00000135486/ENSG00000178295…
GOBP_METAPHASE_PLATE_CONGRESSION	GOBP_METAPHASE_PLATE_CONGRESSION	40	0.673781	3.39505	1e-10	3.82857e-09	2.95071e-09	554	tags=55%, list=8%, signal=51%	ENSG00000142945/ENSG00000134690/ENSG00000178999/ENSG00000237649/ENSG00000138180/ENSG00000080986/ENSG00000143228/ENSG00000146670/ENSG00000117724/ENSG00000076382/ENSG00000118193/ENSG00000134222/ENSG00000134057/ENSG00000167513/ENSG00000121621/ENSG00000138778/ENSG00000101447/ENSG00000079616/ENSG00000213024/ENSG00000040275/ENSG00000108424/ENSG00000114999
GOBP_DNA_GEOMETRIC_CHANGE	GOBP_DNA_GEOMETRIC_CHANGE	61	0.605839	3.39495	1e-10	3.82857e-09	2.95071e-09	893	tags=56%, list=12%, signal=49%	ENSG00000093009/ENSG00000131747/ENSG00000140451/ENSG00000085999/ENSG00000051180/ENSG00000100297/ENSG00000186871/ENSG00000076003/ENSG00000166508/ENSG00000051341/ENSG00000160957/ENSG00000131153/ENSG00000197299/ENSG00000138346/ENSG00000101003/ENSG00000112118/ENSG00000049541/ENSG00000104738/ENSG00000073111/ENSG00000164104/ENSG00000127586/ENSG00000183207/ENSG00000136492/ENSG00000147536/ENSG00000163918…
GOBP_MITOTIC_CELL_CYCLE_CHECKPOINT_SIGNALING	GOBP_MITOTIC_CELL_CYCLE_CHECKPOINT_SIGNALING	84	0.565376	3.38621	1e-10	3.82857e-09	2.95071e-09	526	tags=45%, list=7%, signal=42%	ENSG00000178999/ENSG00000170312/ENSG00000080986/ENSG00000166851/ENSG00000075218/ENSG00000169679/ENSG00000117724/ENSG00000122952/ENSG00000143476/ENSG00000156970/ENSG00000085840/ENSG00000140534/ENSG00000134057/ENSG00000167513/ENSG00000071539/ENSG00000154920/ENSG00000094804/ENSG00000149554/ENSG00000197299/ENSG00000092853/ENSG00000174442/ENSG00000144554/ENSG00000112742/ENSG00000123374/ENSG00000116670…
GOBP_MITOTIC_SPINDLE_ORGANIZATION	GOBP_MITOTIC_SPINDLE_ORGANIZATION	76	0.574243	3.38548	1e-10	3.82857e-09	2.95071e-09	642	tags=45%, list=9%, signal=41%	ENSG00000117399/ENSG00000178999/ENSG00000237649/ENSG00000126787/ENSG00000080986/ENSG00000143228/ENSG00000166851/ENSG00000090889/ENSG00000152253/ENSG00000117632/ENSG00000013810/ENSG00000117650/ENSG00000101057/ENSG00000134222/ENSG00000198901/ENSG00000134057/ENSG00000138160/ENSG00000137807/ENSG00000161800/ENSG00000163808/ENSG00000087586/ENSG00000088325/ENSG00000123473/ENSG00000075702/ENSG00000138778…
GOBP_MEIOTIC_CELL_CYCLE	GOBP_MEIOTIC_CELL_CYCLE	140	0.52317	3.38123	1e-10	3.82857e-09	2.95071e-09	1142	tags=49%, list=16%, signal=42%	ENSG00000117399/ENSG00000080986/ENSG00000143228/ENSG00000166851/ENSG00000066279/ENSG00000164611/ENSG00000169679/ENSG00000131747/ENSG00000129810/ENSG00000121152/ENSG00000085999/ENSG00000157456/ENSG00000117650/ENSG00000174371/ENSG00000051180/ENSG00000156970/ENSG00000163535/ENSG00000087586/ENSG00000127564/ENSG00000121621/ENSG00000071539/ENSG00000158402/ENSG00000154920/ENSG00000139618/ENSG00000111247…
GOCC_REPLICATION_FORK	GOCC_REPLICATION_FORK	41	0.669054	3.37914	1e-10	3.82857e-09	2.95071e-09	1151	tags=71%, list=16%, signal=60%	ENSG00000276043/ENSG00000140451/ENSG00000065328/ENSG00000062822/ENSG00000188486/ENSG00000149554/ENSG00000197299/ENSG00000112118/ENSG00000049541/ENSG00000014138/ENSG00000196584/ENSG00000111602/ENSG00000160949/ENSG00000130816/ENSG00000198554/ENSG00000159147/ENSG00000126215/ENSG00000163918/ENSG00000111445/ENSG00000077514/ENSG00000133119/ENSG00000146263/ENSG00000132646/ENSG00000108384/ENSG00000198056…
GOBP_MEIOTIC_CELL_CYCLE_PROCESS	GOBP_MEIOTIC_CELL_CYCLE_PROCESS	118	0.532594	3.37513	1e-10	3.82857e-09	2.95071e-09	1142	tags=51%, list=16%, signal=43%	ENSG00000117399/ENSG00000080986/ENSG00000143228/ENSG00000166851/ENSG00000066279/ENSG00000164611/ENSG00000169679/ENSG00000131747/ENSG00000129810/ENSG00000121152/ENSG00000085999/ENSG00000157456/ENSG00000051180/ENSG00000156970/ENSG00000163535/ENSG00000087586/ENSG00000121621/ENSG00000071539/ENSG00000158402/ENSG00000154920/ENSG00000139618/ENSG00000111247/ENSG00000135476/ENSG00000131470/ENSG00000010292…
GOBP_REGULATION_OF_CHROMOSOME_ORGANIZATION	GOBP_REGULATION_OF_CHROMOSOME_ORGANIZATION	124	0.527858	3.37067	1e-10	3.82857e-09	2.95071e-09	1400	tags=55%, list=19%, signal=45%	ENSG00000178999/ENSG00000175063/ENSG00000126787/ENSG00000080986/ENSG00000166851/ENSG00000164611/ENSG00000146670/ENSG00000169679/ENSG00000117724/ENSG00000131747/ENSG00000122952/ENSG00000140451/ENSG00000121152/ENSG00000109805/ENSG00000013810/ENSG00000117650/ENSG00000156970/ENSG00000134057/ENSG00000167513/ENSG00000071539/ENSG00000135476/ENSG00000094804/ENSG00000175643/ENSG00000138778/ENSG00000010292…
GOBP_NEGATIVE_REGULATION_OF_NUCLEAR_DIVISION	GOBP_NEGATIVE_REGULATION_OF_NUCLEAR_DIVISION	39	0.673248	3.36633	1e-10	3.82857e-09	2.95071e-09	526	tags=56%, list=7%, signal=53%	ENSG00000178999/ENSG00000080986/ENSG00000166851/ENSG00000169679/ENSG00000117724/ENSG00000122952/ENSG00000156970/ENSG00000134057/ENSG00000167513/ENSG00000071539/ENSG00000156509/ENSG00000149554/ENSG00000174442/ENSG00000112742/ENSG00000116670/ENSG00000112029/ENSG00000126215/ENSG00000184445/ENSG00000040275/ENSG00000154473/ENSG00000178295/ENSG00000164109
GOBP_DOUBLE_STRAND_BREAK_REPAIR	GOBP_DOUBLE_STRAND_BREAK_REPAIR	154	0.513301	3.36476	1e-10	3.82857e-09	2.95071e-09	1664	tags=59%, list=23%, signal=46%	ENSG00000146670/ENSG00000093009/ENSG00000085999/ENSG00000051180/ENSG00000100297/ENSG00000071539/ENSG00000111206/ENSG00000154920/ENSG00000139618/ENSG00000171320/ENSG00000097046/ENSG00000076003/ENSG00000166508/ENSG00000111247/ENSG00000051341/ENSG00000175643/ENSG00000160957/ENSG00000185480/ENSG00000168496/ENSG00000188486/ENSG00000131153/ENSG00000149554/ENSG00000197299/ENSG00000138346/ENSG00000112118…
GOMF_SINGLE_STRANDED_DNA_HELICASE_ACTIVITY	GOMF_SINGLE_STRANDED_DNA_HELICASE_ACTIVITY	19	0.845021	3.34919	1e-10	3.82857e-09	2.95071e-09	464	tags=84%, list=6%, signal=79%	ENSG00000140451/ENSG00000051180/ENSG00000100297/ENSG00000076003/ENSG00000166508/ENSG00000051341/ENSG00000138346/ENSG00000112118/ENSG00000049541/ENSG00000104738/ENSG00000073111/ENSG00000127586/ENSG00000163918/ENSG00000111445/ENSG00000136982/ENSG00000133119
GOBP_SPINDLE_ORGANIZATION	GOBP_SPINDLE_ORGANIZATION	116	0.5305	3.34906	1e-10	3.82857e-09	2.95071e-09	642	tags=41%, list=9%, signal=38%	ENSG00000117399/ENSG00000178999/ENSG00000237649/ENSG00000126787/ENSG00000080986/ENSG00000143228/ENSG00000166851/ENSG00000066279/ENSG00000090889/ENSG00000152253/ENSG00000076382/ENSG00000157456/ENSG00000117632/ENSG00000013810/ENSG00000117650/ENSG00000101057/ENSG00000134222/ENSG00000198901/ENSG00000134057/ENSG00000138160/ENSG00000137807/ENSG00000161800/ENSG00000163808/ENSG00000087586/ENSG00000088325…
GOBP_NEGATIVE_REGULATION_OF_METAPHASE_ANAPHASE_TRANSITION_OF_CELL_CYCLE	GOBP_NEGATIVE_REGULATION_OF_METAPHASE_ANAPHASE_TRANSITION_OF_CELL_CYCLE	32	0.711232	3.32843	1e-10	3.82857e-09	2.95071e-09	526	tags=62%, list=7%, signal=58%	ENSG00000178999/ENSG00000080986/ENSG00000166851/ENSG00000169679/ENSG00000117724/ENSG00000122952/ENSG00000156970/ENSG00000134057/ENSG00000167513/ENSG00000071539/ENSG00000174442/ENSG00000112742/ENSG00000116670/ENSG00000112029/ENSG00000126215/ENSG00000184445/ENSG00000040275/ENSG00000154473/ENSG00000178295/ENSG00000164109
GOBP_MITOTIC_CELL_CYCLE_PHASE_TRANSITION	GOBP_MITOTIC_CELL_CYCLE_PHASE_TRANSITION	225	0.483782	3.30069	1e-10	3.82857e-09	2.95071e-09	1065	tags=44%, list=15%, signal=38%	ENSG00000178999/ENSG00000175063/ENSG00000126787/ENSG00000170312/ENSG00000080986/ENSG00000166851/ENSG00000075218/ENSG00000146670/ENSG00000169679/ENSG00000117724/ENSG00000122952/ENSG00000171848/ENSG00000100526/ENSG00000145386/ENSG00000157456/ENSG00000183856/ENSG00000013810/ENSG00000143476/ENSG00000156970/ENSG00000118193/ENSG00000165304/ENSG00000085840/ENSG00000140534/ENSG00000134057/ENSG00000167513…
GOBP_CHROMOSOME_LOCALIZATION	GOBP_CHROMOSOME_LOCALIZATION	49	0.618529	3.30041	1e-10	3.82857e-09	2.95071e-09	554	tags=49%, list=8%, signal=46%	ENSG00000142945/ENSG00000134690/ENSG00000178999/ENSG00000237649/ENSG00000126787/ENSG00000138180/ENSG00000080986/ENSG00000143228/ENSG00000146670/ENSG00000117724/ENSG00000076382/ENSG00000118193/ENSG00000134222/ENSG00000134057/ENSG00000167513/ENSG00000121621/ENSG00000138778/ENSG00000101447/ENSG00000079616/ENSG00000213024/ENSG00000040275/ENSG00000072864/ENSG00000108424/ENSG00000114999
GOBP_REGULATION_OF_MITOTIC_CELL_CYCLE_PHASE_TRANSITION	GOBP_REGULATION_OF_MITOTIC_CELL_CYCLE_PHASE_TRANSITION	155	0.502589	3.29427	1e-10	3.82857e-09	2.95071e-09	937	tags=44%, list=13%, signal=39%	ENSG00000178999/ENSG00000175063/ENSG00000126787/ENSG00000170312/ENSG00000080986/ENSG00000166851/ENSG00000075218/ENSG00000146670/ENSG00000169679/ENSG00000117724/ENSG00000122952/ENSG00000171848/ENSG00000143476/ENSG00000156970/ENSG00000118193/ENSG00000085840/ENSG00000140534/ENSG00000134057/ENSG00000167513/ENSG00000087586/ENSG00000071539/ENSG00000158402/ENSG00000123473/ENSG00000106462/ENSG00000097046…
GOBP_MITOTIC_METAPHASE_PLATE_CONGRESSION	GOBP_MITOTIC_METAPHASE_PLATE_CONGRESSION	31	0.709994	3.28768	1e-10	3.82857e-09	2.95071e-09	723	tags=61%, list=10%, signal=55%	ENSG00000142945/ENSG00000134690/ENSG00000178999/ENSG00000237649/ENSG00000138180/ENSG00000080986/ENSG00000143228/ENSG00000146670/ENSG00000118193/ENSG00000134222/ENSG00000134057/ENSG00000167513/ENSG00000121621/ENSG00000138778/ENSG00000079616/ENSG00000213024/ENSG00000040275/ENSG00000108424/ENSG00000002822
GOBP_CENTROMERE_COMPLEX_ASSEMBLY	GOBP_CENTROMERE_COMPLEX_ASSEMBLY	25	0.757337	3.28739	1e-10	3.82857e-09	2.95071e-09	413	tags=68%, list=6%, signal=64%	ENSG00000123485/ENSG00000115163/ENSG00000126787/ENSG00000117724/ENSG00000102384/ENSG00000203760/ENSG00000119969/ENSG00000138778/ENSG00000132780/ENSG00000123219/ENSG00000166451/ENSG00000138092/ENSG00000153044/ENSG00000184445/ENSG00000188312/ENSG00000104147/ENSG00000169689
GOBP_REGULATION_OF_CELL_CYCLE_PROCESS	GOBP_REGULATION_OF_CELL_CYCLE_PROCESS	328	0.46622	3.28517	1e-10	3.82857e-09	2.95071e-09	1222	tags=44%, list=17%, signal=38%	ENSG00000117399/ENSG00000178999/ENSG00000175063/ENSG00000126787/ENSG00000170312/ENSG00000148773/ENSG00000080986/ENSG00000166851/ENSG00000075218/ENSG00000164611/ENSG00000146670/ENSG00000184661/ENSG00000093009/ENSG00000169679/ENSG00000117724/ENSG00000076382/ENSG00000122952/ENSG00000171848/ENSG00000112984/ENSG00000013810/ENSG00000143476/ENSG00000117650/ENSG00000156970/ENSG00000118193/ENSG00000134222…
GOCC_SPINDLE	GOCC_SPINDLE	222	0.481983	3.28264	1e-10	3.82857e-09	2.95071e-09	747	tags=38%, list=10%, signal=35%	ENSG00000117399/ENSG00000142945/ENSG00000134690/ENSG00000178999/ENSG00000089685/ENSG00000237649/ENSG00000126787/ENSG00000170312/ENSG00000169607/ENSG00000166851/ENSG00000066279/ENSG00000090889/ENSG00000117724/ENSG00000076382/ENSG00000129810/ENSG00000186185/ENSG00000112984/ENSG00000165480/ENSG00000013810/ENSG00000117650/ENSG00000156970/ENSG00000118193/ENSG00000134222/ENSG00000198901/ENSG00000134057…
GOMF_ATP_DEPENDENT_ACTIVITY_ACTING_ON_DNA	GOMF_ATP_DEPENDENT_ACTIVITY_ACTING_ON_DNA	65	0.577475	3.28039	1e-10	3.82857e-09	2.95071e-09	893	tags=54%, list=12%, signal=48%	ENSG00000131747/ENSG00000140451/ENSG00000085999/ENSG00000051180/ENSG00000100297/ENSG00000186871/ENSG00000076003/ENSG00000166508/ENSG00000051341/ENSG00000160957/ENSG00000197299/ENSG00000138346/ENSG00000112118/ENSG00000049541/ENSG00000104738/ENSG00000073111/ENSG00000196584/ENSG00000127586/ENSG00000183207/ENSG00000136492/ENSG00000126215/ENSG00000163918/ENSG00000111445/ENSG00000095002/ENSG00000136982…
GOBP_REGULATION_OF_CELL_CYCLE_G2_M_PHASE_TRANSITION	GOBP_REGULATION_OF_CELL_CYCLE_G2_M_PHASE_TRANSITION	55	0.594391	3.27479	1e-10	3.82857e-09	2.95071e-09	923	tags=55%, list=13%, signal=48%	ENSG00000178999/ENSG00000170312/ENSG00000166851/ENSG00000117724/ENSG00000143476/ENSG00000118193/ENSG00000085840/ENSG00000140534/ENSG00000134057/ENSG00000087586/ENSG00000158402/ENSG00000097046/ENSG00000094804/ENSG00000149554/ENSG00000197299/ENSG00000092853/ENSG00000164045/ENSG00000179051/ENSG00000123374/ENSG00000112029/ENSG00000012048/ENSG00000159147/ENSG00000167325/ENSG00000176208/ENSG00000188996…
GOBP_REGULATION_OF_DNA_DEPENDENT_DNA_REPLICATION	GOBP_REGULATION_OF_DNA_DEPENDENT_DNA_REPLICATION	40	0.649674	3.27358	1e-10	3.82857e-09	2.95071e-09	720	tags=57%, list=10%, signal=52%	ENSG00000140534/ENSG00000167513/ENSG00000139618/ENSG00000097046/ENSG00000131153/ENSG00000197299/ENSG00000101003/ENSG00000049541/ENSG00000165891/ENSG00000111602/ENSG00000129173/ENSG00000127586/ENSG00000123374/ENSG00000112312/ENSG00000112029/ENSG00000159147/ENSG00000147536/ENSG00000163918/ENSG00000111445/ENSG00000136982/ENSG00000133119/ENSG00000132646/ENSG00000006634
GOBP_MEIOSIS_I_CELL_CYCLE_PROCESS	GOBP_MEIOSIS_I_CELL_CYCLE_PROCESS	72	0.559584	3.25974	1e-10	3.82857e-09	2.95071e-09	1142	tags=54%, list=16%, signal=46%	ENSG00000080986/ENSG00000166851/ENSG00000164611/ENSG00000131747/ENSG00000129810/ENSG00000085999/ENSG00000157456/ENSG00000051180/ENSG00000163535/ENSG00000087586/ENSG00000071539/ENSG00000158402/ENSG00000154920/ENSG00000139618/ENSG00000111247/ENSG00000135476/ENSG00000131470/ENSG00000164045/ENSG00000144554/ENSG00000123975/ENSG00000161860/ENSG00000112029/ENSG00000136492/ENSG00000175305/ENSG00000197275…
GOBP_NEGATIVE_REGULATION_OF_CELL_CYCLE_PROCESS	GOBP_NEGATIVE_REGULATION_OF_CELL_CYCLE_PROCESS	151	0.49786	3.25791	1e-10	3.82857e-09	2.95071e-09	526	tags=38%, list=7%, signal=36%	ENSG00000178999/ENSG00000170312/ENSG00000080986/ENSG00000166851/ENSG00000075218/ENSG00000164611/ENSG00000093009/ENSG00000169679/ENSG00000117724/ENSG00000122952/ENSG00000143476/ENSG00000117650/ENSG00000156970/ENSG00000085840/ENSG00000140534/ENSG00000134057/ENSG00000167513/ENSG00000071539/ENSG00000154920/ENSG00000106462/ENSG00000135476/ENSG00000094804/ENSG00000188486/ENSG00000156509/ENSG00000149554…
GOBP_DNA_UNWINDING_INVOLVED_IN_DNA_REPLICATION	GOBP_DNA_UNWINDING_INVOLVED_IN_DNA_REPLICATION	15	0.895837	3.25017	1e-10	3.82857e-09	2.95071e-09	283	tags=87%, list=4%, signal=83%	ENSG00000093009/ENSG00000051180/ENSG00000100297/ENSG00000076003/ENSG00000166508/ENSG00000160957/ENSG00000131153/ENSG00000197299/ENSG00000101003/ENSG00000112118/ENSG00000104738/ENSG00000073111/ENSG00000147536
GOBP_NEGATIVE_REGULATION_OF_CELL_CYCLE_PHASE_TRANSITION	GOBP_NEGATIVE_REGULATION_OF_CELL_CYCLE_PHASE_TRANSITION	131	0.506275	3.24941	1e-10	3.82857e-09	2.95071e-09	1056	tags=47%, list=15%, signal=40%	ENSG00000178999/ENSG00000170312/ENSG00000080986/ENSG00000166851/ENSG00000075218/ENSG00000093009/ENSG00000169679/ENSG00000117724/ENSG00000122952/ENSG00000143476/ENSG00000156970/ENSG00000085840/ENSG00000140534/ENSG00000134057/ENSG00000167513/ENSG00000071539/ENSG00000154920/ENSG00000106462/ENSG00000094804/ENSG00000188486/ENSG00000149554/ENSG00000197299/ENSG00000138346/ENSG00000092853/ENSG00000174442…
GOBP_POSITIVE_REGULATION_OF_CELL_CYCLE_PROCESS	GOBP_POSITIVE_REGULATION_OF_CELL_CYCLE_PROCESS	124	0.507526	3.24084	1e-10	3.82857e-09	2.95071e-09	863	tags=44%, list=12%, signal=39%	ENSG00000178999/ENSG00000175063/ENSG00000126787/ENSG00000170312/ENSG00000080986/ENSG00000146670/ENSG00000076382/ENSG00000171848/ENSG00000143476/ENSG00000118193/ENSG00000134057/ENSG00000167513/ENSG00000137807/ENSG00000161800/ENSG00000087586/ENSG00000158402/ENSG00000123473/ENSG00000106462/ENSG00000097046/ENSG00000111247/ENSG00000135476/ENSG00000094804/ENSG00000168496/ENSG00000142731/ENSG00000101447…
GOBP_CELL_CYCLE_PHASE_TRANSITION	GOBP_CELL_CYCLE_PHASE_TRANSITION	272	0.466029	3.24014	1e-10	3.82857e-09	2.95071e-09	1065	tags=42%, list=15%, signal=37%	ENSG00000178999/ENSG00000175063/ENSG00000126787/ENSG00000170312/ENSG00000080986/ENSG00000166851/ENSG00000075218/ENSG00000146670/ENSG00000093009/ENSG00000169679/ENSG00000117724/ENSG00000122952/ENSG00000171848/ENSG00000100526/ENSG00000145386/ENSG00000157456/ENSG00000183856/ENSG00000013810/ENSG00000143476/ENSG00000156970/ENSG00000118193/ENSG00000165304/ENSG00000085840/ENSG00000140534/ENSG00000134057…
GOBP_REGULATION_OF_CELL_CYCLE_PHASE_TRANSITION	GOBP_REGULATION_OF_CELL_CYCLE_PHASE_TRANSITION	199	0.481707	3.23924	1e-10	3.82857e-09	2.95071e-09	937	tags=42%, list=13%, signal=38%	ENSG00000178999/ENSG00000175063/ENSG00000126787/ENSG00000170312/ENSG00000080986/ENSG00000166851/ENSG00000075218/ENSG00000146670/ENSG00000093009/ENSG00000169679/ENSG00000117724/ENSG00000122952/ENSG00000171848/ENSG00000143476/ENSG00000156970/ENSG00000118193/ENSG00000085840/ENSG00000140534/ENSG00000134057/ENSG00000167513/ENSG00000087586/ENSG00000071539/ENSG00000158402/ENSG00000154920/ENSG00000123473…
GOBP_DNA_INTEGRITY_CHECKPOINT_SIGNALING	GOBP_DNA_INTEGRITY_CHECKPOINT_SIGNALING	70	0.551004	3.1861	1e-10	3.82857e-09	2.95071e-09	513	tags=44%, list=7%, signal=42%	ENSG00000170312/ENSG00000166851/ENSG00000075218/ENSG00000093009/ENSG00000143476/ENSG00000085840/ENSG00000140534/ENSG00000167513/ENSG00000154920/ENSG00000094804/ENSG00000188486/ENSG00000149554/ENSG00000197299/ENSG00000138346/ENSG00000092853/ENSG00000144554/ENSG00000111602/ENSG00000123374/ENSG00000101412/ENSG00000136492/ENSG00000012048/ENSG00000159147/ENSG00000095002/ENSG00000143493/ENSG00000172613…
GOMF_DNA_HELICASE_ACTIVITY	GOMF_DNA_HELICASE_ACTIVITY	49	0.59514	3.17561	1e-10	3.82857e-09	2.95071e-09	893	tags=55%, list=12%, signal=49%	ENSG00000140451/ENSG00000085999/ENSG00000051180/ENSG00000100297/ENSG00000186871/ENSG00000076003/ENSG00000166508/ENSG00000051341/ENSG00000160957/ENSG00000197299/ENSG00000138346/ENSG00000112118/ENSG00000049541/ENSG00000104738/ENSG00000073111/ENSG00000127586/ENSG00000183207/ENSG00000136492/ENSG00000163918/ENSG00000111445/ENSG00000136982/ENSG00000197275/ENSG00000133119/ENSG00000079246/ENSG00000013573…
GOBP_NEGATIVE_REGULATION_OF_MITOTIC_CELL_CYCLE_PHASE_TRANSITION	GOBP_NEGATIVE_REGULATION_OF_MITOTIC_CELL_CYCLE_PHASE_TRANSITION	96	0.518552	3.17444	1e-10	3.82857e-09	2.95071e-09	1056	tags=47%, list=15%, signal=41%	ENSG00000178999/ENSG00000170312/ENSG00000080986/ENSG00000166851/ENSG00000075218/ENSG00000169679/ENSG00000117724/ENSG00000122952/ENSG00000143476/ENSG00000156970/ENSG00000085840/ENSG00000140534/ENSG00000134057/ENSG00000167513/ENSG00000071539/ENSG00000106462/ENSG00000094804/ENSG00000149554/ENSG00000197299/ENSG00000092853/ENSG00000174442/ENSG00000165891/ENSG00000112742/ENSG00000123374/ENSG00000116670…
GOBP_DNA_REPLICATION_INITIATION	GOBP_DNA_REPLICATION_INITIATION	31	0.682608	3.16087	1e-10	3.82857e-09	2.95071e-09	695	tags=61%, list=10%, signal=56%	ENSG00000093009/ENSG00000085840/ENSG00000140534/ENSG00000065328/ENSG00000167513/ENSG00000100297/ENSG00000076003/ENSG00000166508/ENSG00000094804/ENSG00000112118/ENSG00000104738/ENSG00000014138/ENSG00000073111/ENSG00000091651/ENSG00000123374/ENSG00000112312/ENSG00000175305/ENSG00000105173/ENSG00000198056
GOBP_DNA_METABOLIC_PROCESS	GOBP_DNA_METABOLIC_PROCESS	488	0.436573	3.1561	1e-10	3.82857e-09	2.95071e-09	1779	tags=50%, list=25%, signal=41%	ENSG00000178999/ENSG00000170312/ENSG00000164611/ENSG00000146670/ENSG00000093009/ENSG00000276043/ENSG00000117724/ENSG00000131747/ENSG00000140451/ENSG00000085999/ENSG00000166803/ENSG00000143476/ENSG00000117650/ENSG00000174371/ENSG00000051180/ENSG00000077152/ENSG00000085840/ENSG00000140534/ENSG00000065328/ENSG00000167513/ENSG00000167900/ENSG00000176890/ENSG00000100297/ENSG00000071539/ENSG00000111206…
GOBP_REGULATION_OF_MITOTIC_CELL_CYCLE	GOBP_REGULATION_OF_MITOTIC_CELL_CYCLE	229	0.459961	3.14377	1e-10	3.82857e-09	2.95071e-09	943	tags=40%, list=13%, signal=36%	ENSG00000178999/ENSG00000175063/ENSG00000126787/ENSG00000170312/ENSG00000148773/ENSG00000080986/ENSG00000166851/ENSG00000075218/ENSG00000146670/ENSG00000184661/ENSG00000169679/ENSG00000117724/ENSG00000122952/ENSG00000171848/ENSG00000143476/ENSG00000117650/ENSG00000156970/ENSG00000118193/ENSG00000085840/ENSG00000140534/ENSG00000134057/ENSG00000167513/ENSG00000087586/ENSG00000127564/ENSG00000071539…
GOBP_DNA_RECOMBINATION	GOBP_DNA_RECOMBINATION	182	0.472065	3.13568	1e-10	3.82857e-09	2.95071e-09	1755	tags=55%, list=24%, signal=43%	ENSG00000093009/ENSG00000131747/ENSG00000140451/ENSG00000085999/ENSG00000174371/ENSG00000051180/ENSG00000100297/ENSG00000071539/ENSG00000154920/ENSG00000139618/ENSG00000097046/ENSG00000076003/ENSG00000166508/ENSG00000111247/ENSG00000182481/ENSG00000131470/ENSG00000051341/ENSG00000175643/ENSG00000160957/ENSG00000185480/ENSG00000168496/ENSG00000188486/ENSG00000125319/ENSG00000131153/ENSG00000149554…
GOBP_MEIOTIC_CHROMOSOME_SEGREGATION	GOBP_MEIOTIC_CHROMOSOME_SEGREGATION	56	0.564044	3.11814	1e-10	3.82857e-09	2.95071e-09	1142	tags=55%, list=16%, signal=47%	ENSG00000143228/ENSG00000166851/ENSG00000164611/ENSG00000169679/ENSG00000131747/ENSG00000129810/ENSG00000121152/ENSG00000156970/ENSG00000163535/ENSG00000071539/ENSG00000154920/ENSG00000135476/ENSG00000131470/ENSG00000144554/ENSG00000112742/ENSG00000161860/ENSG00000136492/ENSG00000025770/ENSG00000175305/ENSG00000169689/ENSG00000100814/ENSG00000136824/ENSG00000105173/ENSG00000108384/ENSG00000058804…
GOCC_MITOTIC_SPINDLE	GOCC_MITOTIC_SPINDLE	99	0.505249	3.11128	1e-10	3.82857e-09	2.95071e-09	747	tags=40%, list=10%, signal=37%	ENSG00000178999/ENSG00000237649/ENSG00000170312/ENSG00000169607/ENSG00000166851/ENSG00000066279/ENSG00000076382/ENSG00000186185/ENSG00000165480/ENSG00000013810/ENSG00000198901/ENSG00000138160/ENSG00000137807/ENSG00000161800/ENSG00000087586/ENSG00000121621/ENSG00000088325/ENSG00000097046/ENSG00000135476/ENSG00000154839/ENSG00000094804/ENSG00000138778/ENSG00000101447/ENSG00000131351/ENSG00000128944…
GOBP_DNA_CONFORMATION_CHANGE	GOBP_DNA_CONFORMATION_CHANGE	199	0.457075	3.07361	1e-10	3.82857e-09	2.95071e-09	1679	tags=52%, list=23%, signal=41%	ENSG00000123485/ENSG00000170312/ENSG00000166851/ENSG00000146670/ENSG00000093009/ENSG00000131747/ENSG00000140451/ENSG00000121152/ENSG00000085999/ENSG00000109805/ENSG00000051180/ENSG00000100297/ENSG00000186871/ENSG00000105011/ENSG00000203760/ENSG00000106462/ENSG00000076003/ENSG00000166508/ENSG00000119969/ENSG00000051341/ENSG00000160957/ENSG00000010292/ENSG00000132780/ENSG00000188486/ENSG00000131153…
GOCC_CHROMOSOME_TELOMERIC_REGION	GOCC_CHROMOSOME_TELOMERIC_REGION	97	0.500564	3.069	1e-10	3.82857e-09	2.95071e-09	1664	tags=58%, list=23%, signal=45%	ENSG00000170312/ENSG00000140451/ENSG00000051180/ENSG00000085840/ENSG00000100297/ENSG00000139618/ENSG00000106462/ENSG00000076003/ENSG00000166508/ENSG00000111247/ENSG00000062822/ENSG00000160957/ENSG00000168496/ENSG00000188486/ENSG00000149554/ENSG00000197299/ENSG00000138346/ENSG00000112118/ENSG00000104738/ENSG00000073111/ENSG00000123374/ENSG00000126215/ENSG00000172531/ENSG00000095002/ENSG00000128708…
GOBP_DNA_BIOSYNTHETIC_PROCESS	GOBP_DNA_BIOSYNTHETIC_PROCESS	99	0.497421	3.06308	1e-10	3.82857e-09	2.95071e-09	1406	tags=53%, list=20%, signal=43%	ENSG00000178999/ENSG00000117724/ENSG00000140451/ENSG00000166803/ENSG00000143476/ENSG00000117650/ENSG00000167900/ENSG00000176890/ENSG00000062822/ENSG00000100479/ENSG00000051341/ENSG00000125319/ENSG00000131153/ENSG00000149554/ENSG00000101003/ENSG00000049541/ENSG00000105486/ENSG00000183814/ENSG00000127586/ENSG00000116670/ENSG00000147536/ENSG00000163918/ENSG00000111445/ENSG00000077514/ENSG00000136982…
GOMF_CATALYTIC_ACTIVITY_ACTING_ON_DNA	GOMF_CATALYTIC_ACTIVITY_ACTING_ON_DNA	130	0.475477	3.05274	1e-10	3.82857e-09	2.95071e-09	923	tags=43%, list=13%, signal=38%	ENSG00000131747/ENSG00000140451/ENSG00000085999/ENSG00000174371/ENSG00000051180/ENSG00000100297/ENSG00000186871/ENSG00000109674/ENSG00000076003/ENSG00000166508/ENSG00000062822/ENSG00000100479/ENSG00000051341/ENSG00000160957/ENSG00000168496/ENSG00000197299/ENSG00000138346/ENSG00000112118/ENSG00000049541/ENSG00000104738/ENSG00000105486/ENSG00000073111/ENSG00000196584/ENSG00000127586/ENSG00000130816…
GOBP_CELLULAR_RESPONSE_TO_DNA_DAMAGE_STIMULUS	GOBP_CELLULAR_RESPONSE_TO_DNA_DAMAGE_STIMULUS	426	0.423925	3.04822	1e-10	3.82857e-09	2.95071e-09	1975	tags=53%, list=27%, signal=41%	ENSG00000170312/ENSG00000166851/ENSG00000075218/ENSG00000164611/ENSG00000146670/ENSG00000093009/ENSG00000276043/ENSG00000131747/ENSG00000140451/ENSG00000085999/ENSG00000166803/ENSG00000143476/ENSG00000174371/ENSG00000051180/ENSG00000077152/ENSG00000140534/ENSG00000065328/ENSG00000100297/ENSG00000071539/ENSG00000111206/ENSG00000154920/ENSG00000139618/ENSG00000171320/ENSG00000097046/ENSG00000109674…
GOMF_SINGLE_STRANDED_DNA_BINDING	GOMF_SINGLE_STRANDED_DNA_BINDING	74	0.520324	3.04799	1e-10	3.82857e-09	2.95071e-09	1636	tags=61%, list=23%, signal=47%	ENSG00000093009/ENSG00000085999/ENSG00000051180/ENSG00000065328/ENSG00000100297/ENSG00000139618/ENSG00000109674/ENSG00000076003/ENSG00000166508/ENSG00000111247/ENSG00000160957/ENSG00000125319/ENSG00000197299/ENSG00000112118/ENSG00000104738/ENSG00000073111/ENSG00000164104/ENSG00000095002/ENSG00000065978/ENSG00000135486/ENSG00000152192/ENSG00000130511/ENSG00000163002/ENSG00000148300/ENSG00000136824…
GOCC_DNA_REPLICATION_PREINITIATION_COMPLEX	GOCC_DNA_REPLICATION_PREINITIATION_COMPLEX	10	0.961967	3.04325	1e-10	3.82857e-09	2.95071e-09	283	tags=100%, list=4%, signal=96%	ENSG00000093009/ENSG00000100297/ENSG00000076003/ENSG00000166508/ENSG00000131153/ENSG00000101003/ENSG00000112118/ENSG00000104738/ENSG00000073111/ENSG00000147536
GOBP_NEGATIVE_REGULATION_OF_CELL_CYCLE	GOBP_NEGATIVE_REGULATION_OF_CELL_CYCLE	183	0.452675	3.00836	1e-10	3.82857e-09	2.95071e-09	1847	tags=53%, list=26%, signal=40%	ENSG00000178999/ENSG00000170312/ENSG00000080986/ENSG00000166851/ENSG00000075218/ENSG00000164611/ENSG00000093009/ENSG00000169679/ENSG00000117724/ENSG00000122952/ENSG00000143476/ENSG00000117650/ENSG00000156970/ENSG00000085840/ENSG00000140534/ENSG00000134057/ENSG00000167513/ENSG00000071539/ENSG00000154920/ENSG00000106462/ENSG00000135476/ENSG00000094804/ENSG00000188486/ENSG00000156509/ENSG00000149554…
GOCC_CYTOSOLIC_RIBOSOME	GOCC_CYTOSOLIC_RIBOSOME	82	0.503549	3.00357	1e-10	3.82857e-09	2.95071e-09	2288	tags=74%, list=32%, signal=51%	ENSG00000171863/ENSG00000140988/ENSG00000143947/ENSG00000136942/ENSG00000089157/ENSG00000149273/ENSG00000105640/ENSG00000221983/ENSG00000105372/ENSG00000231500/ENSG00000071082/ENSG00000170889/ENSG00000197756/ENSG00000142541/ENSG00000142937/ENSG00000265681/ENSG00000166441/ENSG00000148303/ENSG00000142534/ENSG00000142676/ENSG00000105193/ENSG00000118181/ENSG00000116251/ENSG00000121766/ENSG00000110700…
GOBP_REGULATION_OF_CELL_CYCLE	GOBP_REGULATION_OF_CELL_CYCLE	491	0.414572	2.99652	1e-10	3.82857e-09	2.95071e-09	1857	tags=49%, list=26%, signal=39%	ENSG00000117399/ENSG00000178999/ENSG00000089685/ENSG00000175063/ENSG00000126787/ENSG00000170312/ENSG00000148773/ENSG00000080986/ENSG00000166851/ENSG00000066279/ENSG00000075218/ENSG00000164611/ENSG00000146670/ENSG00000184661/ENSG00000093009/ENSG00000169679/ENSG00000117724/ENSG00000076382/ENSG00000122952/ENSG00000171848/ENSG00000100526/ENSG00000112984/ENSG00000145386/ENSG00000166803/ENSG00000157456…
GOCC_NUCLEAR_CHROMOSOME	GOCC_NUCLEAR_CHROMOSOME	145	0.461086	2.99513	1e-10	3.82857e-09	2.95071e-09	1755	tags=54%, list=24%, signal=41%	ENSG00000089685/ENSG00000166851/ENSG00000093009/ENSG00000131747/ENSG00000117650/ENSG00000051180/ENSG00000085840/ENSG00000065328/ENSG00000100297/ENSG00000139618/ENSG00000076003/ENSG00000166508/ENSG00000062822/ENSG00000100479/ENSG00000131470/ENSG00000010292/ENSG00000188486/ENSG00000131153/ENSG00000149554/ENSG00000197299/ENSG00000101003/ENSG00000112118/ENSG00000104738/ENSG00000014138/ENSG00000073111…
GOBP_MITOTIC_DNA_REPLICATION	GOBP_MITOTIC_DNA_REPLICATION	11	0.9075	2.98659	1e-10	3.82857e-09	2.95071e-09	192	tags=82%, list=3%, signal=80%	ENSG00000093009/ENSG00000051180/ENSG00000139618/ENSG00000076003/ENSG00000101003/ENSG00000112118/ENSG00000104738/ENSG00000105486/ENSG00000073111
GOBP_DOUBLE_STRAND_BREAK_REPAIR_VIA_BREAK_INDUCED_REPLICATION	GOBP_DOUBLE_STRAND_BREAK_REPAIR_VIA_BREAK_INDUCED_REPLICATION	12	0.879083	2.97241	1e-10	3.82857e-09	2.95071e-09	283	tags=83%, list=4%, signal=80%	ENSG00000093009/ENSG00000100297/ENSG00000097046/ENSG00000076003/ENSG00000166508/ENSG00000131153/ENSG00000112118/ENSG00000104738/ENSG00000073111/ENSG00000147536
GOBP_POSITIVE_REGULATION_OF_CELL_CYCLE	GOBP_POSITIVE_REGULATION_OF_CELL_CYCLE	160	0.45027	2.96584	1e-10	3.82857e-09	2.95071e-09	863	tags=38%, list=12%, signal=34%	ENSG00000178999/ENSG00000175063/ENSG00000126787/ENSG00000170312/ENSG00000080986/ENSG00000146670/ENSG00000076382/ENSG00000171848/ENSG00000143476/ENSG00000118193/ENSG00000134222/ENSG00000134057/ENSG00000167513/ENSG00000137807/ENSG00000161800/ENSG00000087586/ENSG00000158402/ENSG00000139618/ENSG00000123473/ENSG00000106462/ENSG00000097046/ENSG00000111247/ENSG00000135476/ENSG00000094804/ENSG00000168496…
GOBP_CYTOKINESIS	GOBP_CYTOKINESIS	91	0.486905	2.9552	1e-10	3.82857e-09	2.95071e-09	1172	tags=45%, list=16%, signal=38%	ENSG00000178999/ENSG00000115163/ENSG00000138180/ENSG00000166851/ENSG00000090889/ENSG00000112984/ENSG00000117632/ENSG00000118193/ENSG00000198901/ENSG00000137807/ENSG00000161800/ENSG00000087586/ENSG00000139618/ENSG00000135476/ENSG00000011426/ENSG00000094804/ENSG00000142731/ENSG00000138182/ENSG00000165891/ENSG00000129173/ENSG00000136108/ENSG00000114346/ENSG00000213024/ENSG00000170037/ENSG00000168385…
GOBP_NEGATIVE_REGULATION_OF_MITOTIC_CELL_CYCLE	GOBP_NEGATIVE_REGULATION_OF_MITOTIC_CELL_CYCLE	119	0.464646	2.9472	1e-10	3.82857e-09	2.95071e-09	526	tags=34%, list=7%, signal=32%	ENSG00000178999/ENSG00000170312/ENSG00000080986/ENSG00000166851/ENSG00000075218/ENSG00000169679/ENSG00000117724/ENSG00000122952/ENSG00000143476/ENSG00000156970/ENSG00000085840/ENSG00000140534/ENSG00000134057/ENSG00000167513/ENSG00000071539/ENSG00000154920/ENSG00000106462/ENSG00000094804/ENSG00000149554/ENSG00000197299/ENSG00000092853/ENSG00000174442/ENSG00000144554/ENSG00000165891/ENSG00000112742…
GOBP_DNA_STRAND_ELONGATION_INVOLVED_IN_DNA_REPLICATION	GOBP_DNA_STRAND_ELONGATION_INVOLVED_IN_DNA_REPLICATION	14	0.832718	2.94689	1.00005e-10	3.82857e-09	2.95071e-09	617	tags=86%, list=9%, signal=79%	ENSG00000166508/ENSG00000138346/ENSG00000101003/ENSG00000112118/ENSG00000104738/ENSG00000105486/ENSG00000163918/ENSG00000077514/ENSG00000133119/ENSG00000177084/ENSG00000148229/ENSG00000132646
GOBP_SPINDLE_ASSEMBLY	GOBP_SPINDLE_ASSEMBLY	75	0.498192	2.9275	1.0044e-10	3.82857e-09	2.95071e-09	642	tags=37%, list=9%, signal=34%	ENSG00000117399/ENSG00000178999/ENSG00000237649/ENSG00000080986/ENSG00000166851/ENSG00000066279/ENSG00000090889/ENSG00000076382/ENSG00000157456/ENSG00000117650/ENSG00000101057/ENSG00000198901/ENSG00000138160/ENSG00000137807/ENSG00000161800/ENSG00000163808/ENSG00000087586/ENSG00000088325/ENSG00000131351/ENSG00000152240/ENSG00000112029/ENSG00000196230/ENSG00000183765/ENSG00000149273/ENSG00000107949…
GOBP_TELOMERE_MAINTENANCE	GOBP_TELOMERE_MAINTENANCE	74	0.499673	2.92702	1e-10	3.82857e-09	2.95071e-09	1486	tags=55%, list=21%, signal=44%	ENSG00000178999/ENSG00000140451/ENSG00000117650/ENSG00000174371/ENSG00000051180/ENSG00000139618/ENSG00000160957/ENSG00000168496/ENSG00000197299/ENSG00000138346/ENSG00000144034/ENSG00000126215/ENSG00000175305/ENSG00000141499/ENSG00000135486/ENSG00000188996/ENSG00000092199/ENSG00000132646/ENSG00000105173/ENSG00000108384/ENSG00000163029/ENSG00000122566/ENSG00000138668/ENSG00000135624/ENSG00000166226…
GOBP_MICROTUBULE_ORGANIZING_CENTER_ORGANIZATION	GOBP_MICROTUBULE_ORGANIZING_CENTER_ORGANIZATION	86	0.475825	2.86961	1e-10	3.82857e-09	2.95071e-09	943	tags=42%, list=13%, signal=37%	ENSG00000170312/ENSG00000080986/ENSG00000166851/ENSG00000129810/ENSG00000166803/ENSG00000117650/ENSG00000138160/ENSG00000087586/ENSG00000139618/ENSG00000123473/ENSG00000075702/ENSG00000142731/ENSG00000149554/ENSG00000131351/ENSG00000162063/ENSG00000196584/ENSG00000152240/ENSG00000123374/ENSG00000136811/ENSG00000012048/ENSG00000126215/ENSG00000213024/ENSG00000170037/ENSG00000082898/ENSG00000072864…
GOBP_CYTOPLASMIC_TRANSLATION	GOBP_CYTOPLASMIC_TRANSLATION	106	0.455833	2.84433	1e-10	3.82857e-09	2.95071e-09	2288	tags=68%, list=32%, signal=47%	ENSG00000171863/ENSG00000140988/ENSG00000065978/ENSG00000143947/ENSG00000136942/ENSG00000089157/ENSG00000149273/ENSG00000105640/ENSG00000221983/ENSG00000105372/ENSG00000231500/ENSG00000071082/ENSG00000170889/ENSG00000197756/ENSG00000142541/ENSG00000142937/ENSG00000265681/ENSG00000166441/ENSG00000148303/ENSG00000142534/ENSG00000132768/ENSG00000138668/ENSG00000149100/ENSG00000142676/ENSG00000105193…
GOBP_PROTEIN_DNA_COMPLEX_ASSEMBLY	GOBP_PROTEIN_DNA_COMPLEX_ASSEMBLY	114	0.439147	2.76713	1e-10	3.82857e-09	2.95071e-09	1985	tags=56%, list=28%, signal=41%	ENSG00000123485/ENSG00000115163/ENSG00000126787/ENSG00000093009/ENSG00000117724/ENSG00000051180/ENSG00000167513/ENSG00000105011/ENSG00000102384/ENSG00000203760/ENSG00000119969/ENSG00000138778/ENSG00000132780/ENSG00000188486/ENSG00000123219/ENSG00000159259/ENSG00000166451/ENSG00000136938/ENSG00000073111/ENSG00000164104/ENSG00000167670/ENSG00000138092/ENSG00000153044/ENSG00000112312/ENSG00000184445…
GOBP_MICROTUBULE_CYTOSKELETON_ORGANIZATION	GOBP_MICROTUBULE_CYTOSKELETON_ORGANIZATION	325	0.385211	2.71547	1e-10	3.82857e-09	2.95071e-09	660	tags=28%, list=9%, signal=27%	ENSG00000117399/ENSG00000142945/ENSG00000178999/ENSG00000115163/ENSG00000237649/ENSG00000126787/ENSG00000170312/ENSG00000080986/ENSG00000143228/ENSG00000166851/ENSG00000066279/ENSG00000090889/ENSG00000152253/ENSG00000076382/ENSG00000129810/ENSG00000186185/ENSG00000112984/ENSG00000165480/ENSG00000166803/ENSG00000157456/ENSG00000117632/ENSG00000013810/ENSG00000117650/ENSG00000101057/ENSG00000118193…
GOMF_MICROTUBULE_BINDING	GOMF_MICROTUBULE_BINDING	126	0.424549	2.71393	1e-10	3.82857e-09	2.95071e-09	575	tags=29%, list=8%, signal=27%	ENSG00000142945/ENSG00000089685/ENSG00000237649/ENSG00000126787/ENSG00000166851/ENSG00000075218/ENSG00000090889/ENSG00000117724/ENSG00000076382/ENSG00000186185/ENSG00000112984/ENSG00000161888/ENSG00000118193/ENSG00000134222/ENSG00000198901/ENSG00000138160/ENSG00000137807/ENSG00000161800/ENSG00000163808/ENSG00000121621/ENSG00000088325/ENSG00000168476/ENSG00000154839/ENSG00000138778/ENSG00000101447…
GOBP_REGULATION_OF_DNA_METABOLIC_PROCESS	GOBP_REGULATION_OF_DNA_METABOLIC_PROCESS	210	0.397805	2.6924	1e-10	3.82857e-09	2.95071e-09	1779	tags=49%, list=25%, signal=38%	ENSG00000178999/ENSG00000140451/ENSG00000117650/ENSG00000051180/ENSG00000140534/ENSG00000167513/ENSG00000111206/ENSG00000111247/ENSG00000182481/ENSG00000051341/ENSG00000175643/ENSG00000185480/ENSG00000188486/ENSG00000131153/ENSG00000149554/ENSG00000197299/ENSG00000101003/ENSG00000049541/ENSG00000127423/ENSG00000111602/ENSG00000127586/ENSG00000123374/ENSG00000116670/ENSG00000112312/ENSG00000183207…
GOBP_REGULATION_OF_RESPONSE_TO_DNA_DAMAGE_STIMULUS	GOBP_REGULATION_OF_RESPONSE_TO_DNA_DAMAGE_STIMULUS	130	0.417478	2.68036	1e-10	3.82857e-09	2.95071e-09	1812	tags=52%, list=25%, signal=40%	ENSG00000051180/ENSG00000111206/ENSG00000111247/ENSG00000051341/ENSG00000175643/ENSG00000185480/ENSG00000165490/ENSG00000188486/ENSG00000149554/ENSG00000127423/ENSG00000111602/ENSG00000116670/ENSG00000183207/ENSG00000112029/ENSG00000012048/ENSG00000181544/ENSG00000183955/ENSG00000172613/ENSG00000133247/ENSG00000183765/ENSG00000092470/ENSG00000176208/ENSG00000141499/ENSG00000149273/ENSG00000168411…
GOBP_NON_MEMBRANE_BOUNDED_ORGANELLE_ASSEMBLY	GOBP_NON_MEMBRANE_BOUNDED_ORGANELLE_ASSEMBLY	206	0.392871	2.65185	1e-10	3.82857e-09	2.95071e-09	1860	tags=48%, list=26%, signal=36%	ENSG00000117399/ENSG00000178999/ENSG00000115163/ENSG00000237649/ENSG00000126787/ENSG00000080986/ENSG00000166851/ENSG00000066279/ENSG00000090889/ENSG00000117724/ENSG00000076382/ENSG00000157456/ENSG00000117650/ENSG00000101057/ENSG00000198901/ENSG00000138160/ENSG00000137807/ENSG00000161800/ENSG00000163808/ENSG00000087586/ENSG00000088325/ENSG00000123473/ENSG00000203760/ENSG00000075702/ENSG00000011426…
GOBP_PROTEIN_DNA_COMPLEX_SUBUNIT_ORGANIZATION	GOBP_PROTEIN_DNA_COMPLEX_SUBUNIT_ORGANIZATION	143	0.409388	2.6484	1e-10	3.82857e-09	2.95071e-09	1985	tags=53%, list=28%, signal=39%	ENSG00000123485/ENSG00000115163/ENSG00000126787/ENSG00000093009/ENSG00000117724/ENSG00000051180/ENSG00000167513/ENSG00000105011/ENSG00000102384/ENSG00000203760/ENSG00000119969/ENSG00000138778/ENSG00000132780/ENSG00000188486/ENSG00000123219/ENSG00000159259/ENSG00000166451/ENSG00000136938/ENSG00000073111/ENSG00000164104/ENSG00000167670/ENSG00000138092/ENSG00000153044/ENSG00000112312/ENSG00000183207…
GOCC_CENTROSOME	GOCC_CENTROSOME	309	0.376863	2.64667	1e-10	3.82857e-09	2.95071e-09	1456	tags=39%, list=20%, signal=33%	ENSG00000117399/ENSG00000142945/ENSG00000178999/ENSG00000126787/ENSG00000170312/ENSG00000169607/ENSG00000138180/ENSG00000080986/ENSG00000166851/ENSG00000066279/ENSG00000093009/ENSG00000117724/ENSG00000076382/ENSG00000129810/ENSG00000165480/ENSG00000166803/ENSG00000157456/ENSG00000013810/ENSG00000143476/ENSG00000117650/ENSG00000134057/ENSG00000137807/ENSG00000163808/ENSG00000087586/ENSG00000151725…
GOBP_RNA_SPLICING_VIA_TRANSESTERIFICATION_REACTIONS	GOBP_RNA_SPLICING_VIA_TRANSESTERIFICATION_REACTIONS	172	0.393472	2.60435	1e-10	3.82857e-09	2.95071e-09	2588	tags=64%, list=36%, signal=42%	ENSG00000123136/ENSG00000077312/ENSG00000115128/ENSG00000143977/ENSG00000167088/ENSG00000162775/ENSG00000131876/ENSG00000100410/ENSG00000104824/ENSG00000115875/ENSG00000183684/ENSG00000130520/ENSG00000130332/ENSG00000112081/ENSG00000162385/ENSG00000135486/ENSG00000161547/ENSG00000121774/ENSG00000100028/ENSG00000265241/ENSG00000092199/ENSG00000136875/ENSG00000171960/ENSG00000141543/ENSG00000182004…
GOCC_RIBONUCLEOPROTEIN_COMPLEX	GOCC_RIBONUCLEOPROTEIN_COMPLEX	414	0.355085	2.54685	1e-10	3.82857e-09	2.95071e-09	3194	tags=69%, list=44%, signal=41%	ENSG00000131747/ENSG00000077312/ENSG00000115128/ENSG00000143621/ENSG00000183207/ENSG00000012048/ENSG00000143977/ENSG00000171863/ENSG00000167088/ENSG00000140988/ENSG00000213024/ENSG00000065978/ENSG00000082898/ENSG00000131876/ENSG00000100410/ENSG00000104824/ENSG00000183684/ENSG00000143947/ENSG00000183520/ENSG00000130520/ENSG00000136942/ENSG00000089157/ENSG00000188976/ENSG00000130332/ENSG00000204822…
GOCC_MICROTUBULE_ORGANIZING_CENTER	GOCC_MICROTUBULE_ORGANIZING_CENTER	387	0.345453	2.46781	1e-10	3.82857e-09	2.95071e-09	1459	tags=36%, list=20%, signal=31%	ENSG00000117399/ENSG00000142945/ENSG00000178999/ENSG00000237649/ENSG00000126787/ENSG00000170312/ENSG00000169607/ENSG00000138180/ENSG00000080986/ENSG00000166851/ENSG00000066279/ENSG00000093009/ENSG00000117724/ENSG00000131747/ENSG00000076382/ENSG00000129810/ENSG00000165480/ENSG00000166803/ENSG00000157456/ENSG00000013810/ENSG00000143476/ENSG00000117650/ENSG00000051180/ENSG00000156970/ENSG00000134057…
GOBP_RNA_SPLICING	GOBP_RNA_SPLICING	232	0.356383	2.44197	1e-10	3.82857e-09	2.95071e-09	2588	tags=60%, list=36%, signal=40%	ENSG00000123136/ENSG00000077312/ENSG00000115128/ENSG00000143977/ENSG00000167088/ENSG00000162775/ENSG00000065978/ENSG00000131876/ENSG00000100410/ENSG00000104824/ENSG00000115875/ENSG00000183684/ENSG00000130520/ENSG00000130332/ENSG00000112081/ENSG00000182173/ENSG00000162385/ENSG00000135486/ENSG00000161547/ENSG00000121774/ENSG00000100028/ENSG00000265241/ENSG00000092199/ENSG00000136875/ENSG00000171960…
GOMF_CATALYTIC_ACTIVITY_ACTING_ON_A_NUCLEIC_ACID	GOMF_CATALYTIC_ACTIVITY_ACTING_ON_A_NUCLEIC_ACID	290	0.344499	2.40466	1e-10	3.82857e-09	2.95071e-09	2001	tags=47%, list=28%, signal=35%	ENSG00000131747/ENSG00000140451/ENSG00000085999/ENSG00000174371/ENSG00000051180/ENSG00000100297/ENSG00000186871/ENSG00000109674/ENSG00000076003/ENSG00000166508/ENSG00000062822/ENSG00000100479/ENSG00000119969/ENSG00000051341/ENSG00000160957/ENSG00000168496/ENSG00000104889/ENSG00000197299/ENSG00000138346/ENSG00000112118/ENSG00000123136/ENSG00000049541/ENSG00000104738/ENSG00000105486/ENSG00000073111…
GOCC_NUCLEOLUS	GOCC_NUCLEOLUS	490	0.329062	2.37907	1e-10	3.82857e-09	2.95071e-09	2225	tags=49%, list=31%, signal=36%	ENSG00000134690/ENSG00000123485/ENSG00000148773/ENSG00000131747/ENSG00000161888/ENSG00000143476/ENSG00000117650/ENSG00000077152/ENSG00000065328/ENSG00000176890/ENSG00000127564/ENSG00000154920/ENSG00000203760/ENSG00000166508/ENSG00000094804/ENSG00000168496/ENSG00000142731/ENSG00000197299/ENSG00000221829/ENSG00000112118/ENSG00000179051/ENSG00000138182/ENSG00000136938/ENSG00000144554/ENSG00000134697…
GOMF_CHROMATIN_BINDING	GOMF_CHROMATIN_BINDING	298	0.333359	2.33295	1e-10	3.82857e-09	2.95071e-09	2009	tags=46%, list=28%, signal=35%	ENSG00000115163/ENSG00000170312/ENSG00000146670/ENSG00000093009/ENSG00000117724/ENSG00000131747/ENSG00000121152/ENSG00000166803/ENSG00000174371/ENSG00000051180/ENSG00000077152/ENSG00000085840/ENSG00000140534/ENSG00000167513/ENSG00000106462/ENSG00000062822/ENSG00000119969/ENSG00000051341/ENSG00000159259/ENSG00000119403/ENSG00000123975/ENSG00000167670/ENSG00000130816/ENSG00000198554/ENSG00000101945…
GOBP_MICROTUBULE_BASED_PROCESS	GOBP_MICROTUBULE_BASED_PROCESS	415	0.323472	2.32089	1e-10	3.82857e-09	2.95071e-09	660	tags=24%, list=9%, signal=23%	ENSG00000117399/ENSG00000142945/ENSG00000178999/ENSG00000115163/ENSG00000237649/ENSG00000126787/ENSG00000170312/ENSG00000080986/ENSG00000143228/ENSG00000166851/ENSG00000066279/ENSG00000075218/ENSG00000090889/ENSG00000152253/ENSG00000076382/ENSG00000129810/ENSG00000186185/ENSG00000112984/ENSG00000165480/ENSG00000166803/ENSG00000157456/ENSG00000117632/ENSG00000013810/ENSG00000117650/ENSG00000101057…
GOBP_REGULATION_OF_CELLULAR_MACROMOLECULE_BIOSYNTHETIC_PROCESS	GOBP_REGULATION_OF_CELLULAR_MACROMOLECULE_BIOSYNTHETIC_PROCESS	348	0.325389	2.30347	1e-10	3.82857e-09	2.95071e-09	1837	tags=43%, list=26%, signal=33%	ENSG00000178999/ENSG00000170312/ENSG00000140451/ENSG00000145386/ENSG00000117650/ENSG00000140534/ENSG00000167513/ENSG00000176890/ENSG00000139618/ENSG00000171320/ENSG00000097046/ENSG00000094804/ENSG00000131153/ENSG00000149554/ENSG00000197299/ENSG00000138346/ENSG00000101003/ENSG00000049541/ENSG00000165891/ENSG00000111602/ENSG00000129173/ENSG00000127586/ENSG00000123374/ENSG00000228716/ENSG00000115687…
GOBP_CHROMATIN_ORGANIZATION	GOBP_CHROMATIN_ORGANIZATION	293	0.328729	2.29558	1e-10	3.82857e-09	2.95071e-09	2267	tags=50%, list=32%, signal=36%	ENSG00000123485/ENSG00000148773/ENSG00000276043/ENSG00000105011/ENSG00000203760/ENSG00000106462/ENSG00000177602/ENSG00000119969/ENSG00000132780/ENSG00000188486/ENSG00000149554/ENSG00000159259/ENSG00000136938/ENSG00000119403/ENSG00000073111/ENSG00000164104/ENSG00000167670/ENSG00000130816/ENSG00000101945/ENSG00000123374/ENSG00000156802/ENSG00000152455/ENSG00000183207/ENSG00000012048/ENSG00000173894…
GOCC_SPINDLE_MIDZONE	GOCC_SPINDLE_MIDZONE	24	0.722577	3.09327	1.09271e-10	3.82857e-09	3.15284e-09	175	tags=54%, list=2%, signal=53%	ENSG00000134690/ENSG00000178999/ENSG00000166851/ENSG00000186185/ENSG00000118193/ENSG00000198901/ENSG00000161800/ENSG00000087586/ENSG00000121621/ENSG00000094804/ENSG00000138778/ENSG00000179051/ENSG00000138182
GOBP_KINETOCHORE_ORGANIZATION	GOBP_KINETOCHORE_ORGANIZATION	19	0.769168	3.04856	1.08627e-10	3.82857e-09	3.15284e-09	637	tags=74%, list=9%, signal=67%	ENSG00000115163/ENSG00000126787/ENSG00000080986/ENSG00000143228/ENSG00000117724/ENSG00000167513/ENSG00000203760/ENSG00000138778/ENSG00000123219/ENSG00000166451/ENSG00000153044/ENSG00000184445/ENSG00000169689/ENSG00000136824
GOBP_DNA_PACKAGING	GOBP_DNA_PACKAGING	140	0.406268	2.6257	1.27913e-10	3.82857e-09	3.65807e-09	1991	tags=53%, list=28%, signal=39%	ENSG00000123485/ENSG00000170312/ENSG00000166851/ENSG00000146670/ENSG00000131747/ENSG00000121152/ENSG00000109805/ENSG00000105011/ENSG00000203760/ENSG00000106462/ENSG00000119969/ENSG00000010292/ENSG00000132780/ENSG00000188486/ENSG00000159259/ENSG00000136938/ENSG00000073111/ENSG00000164104/ENSG00000167670/ENSG00000130816/ENSG00000101945/ENSG00000123374/ENSG00000025770/ENSG00000183955/ENSG00000146918…
GOBP_PROTEIN_LOCALIZATION_TO_CONDENSED_CHROMOSOME	GOBP_PROTEIN_LOCALIZATION_TO_CONDENSED_CHROMOSOME	16	0.800954	2.97969	1.78191e-10	3.82857e-09	5.05122e-09	424	tags=75%, list=6%, signal=71%	ENSG00000178999/ENSG00000170312/ENSG00000080986/ENSG00000167513/ENSG00000137812/ENSG00000177602/ENSG00000179051/ENSG00000174442/ENSG00000112742/ENSG00000184445/ENSG00000040275/ENSG00000154473
GOBP_POSITIVE_REGULATION_OF_CELL_CYCLE_PHASE_TRANSITION	GOBP_POSITIVE_REGULATION_OF_CELL_CYCLE_PHASE_TRANSITION	63	0.519502	2.9316	1.84972e-10	3.82857e-09	5.19785e-09	850	tags=44%, list=12%, signal=40%	ENSG00000175063/ENSG00000126787/ENSG00000170312/ENSG00000146670/ENSG00000171848/ENSG00000143476/ENSG00000134057/ENSG00000167513/ENSG00000158402/ENSG00000123473/ENSG00000106462/ENSG00000097046/ENSG00000135476/ENSG00000094804/ENSG00000101447/ENSG00000164045/ENSG00000179051/ENSG00000112029/ENSG00000167325/ENSG00000183765/ENSG00000176208/ENSG00000198176/ENSG00000151849/ENSG00000196510/ENSG00000101224…
GOCC_SPLICEOSOMAL_COMPLEX	GOCC_SPLICEOSOMAL_COMPLEX	120	0.418	2.6509	2.02517e-10	3.82857e-09	5.64182e-09	2588	tags=68%, list=36%, signal=44%	ENSG00000077312/ENSG00000115128/ENSG00000143977/ENSG00000167088/ENSG00000065978/ENSG00000131876/ENSG00000100410/ENSG00000183684/ENSG00000130520/ENSG00000130332/ENSG00000162385/ENSG00000135486/ENSG00000161547/ENSG00000100028/ENSG00000265241/ENSG00000092199/ENSG00000136875/ENSG00000171960/ENSG00000141543/ENSG00000182004/ENSG00000134748/ENSG00000168883/ENSG00000095485/ENSG00000122566/ENSG00000143368…
GOBP_POSITIVE_REGULATION_OF_MITOTIC_CELL_CYCLE_PHASE_TRANSITION	GOBP_POSITIVE_REGULATION_OF_MITOTIC_CELL_CYCLE_PHASE_TRANSITION	49	0.562766	3.00287	2.05057e-10	3.82857e-09	5.66375e-09	850	tags=49%, list=12%, signal=43%	ENSG00000175063/ENSG00000126787/ENSG00000170312/ENSG00000146670/ENSG00000171848/ENSG00000143476/ENSG00000134057/ENSG00000167513/ENSG00000158402/ENSG00000123473/ENSG00000097046/ENSG00000135476/ENSG00000094804/ENSG00000164045/ENSG00000179051/ENSG00000112029/ENSG00000167325/ENSG00000198176/ENSG00000151849/ENSG00000196510/ENSG00000101224/ENSG00000108384/ENSG00000119203/ENSG00000156876
GOMF_ATP_DEPENDENT_ACTIVITY	GOMF_ATP_DEPENDENT_ACTIVITY	261	0.33419	2.31852	2.7003e-10	3.82857e-09	7.39511e-09	1051	tags=31%, list=15%, signal=27%	ENSG00000142945/ENSG00000237649/ENSG00000090889/ENSG00000131747/ENSG00000140451/ENSG00000186185/ENSG00000112984/ENSG00000085999/ENSG00000051180/ENSG00000118193/ENSG00000085840/ENSG00000138160/ENSG00000137807/ENSG00000163808/ENSG00000100297/ENSG00000186871/ENSG00000121621/ENSG00000071539/ENSG00000076003/ENSG00000166508/ENSG00000119969/ENSG00000051341/ENSG00000160957/ENSG00000138778/ENSG00000197299…
GOBP_PROTEIN_LOCALIZATION_TO_CHROMOSOME	GOBP_PROTEIN_LOCALIZATION_TO_CHROMOSOME	54	0.543721	2.98076	3.21842e-10	3.82857e-09	8.73997e-09	1038	tags=52%, list=14%, signal=45%	ENSG00000178999/ENSG00000115163/ENSG00000170312/ENSG00000080986/ENSG00000166851/ENSG00000146670/ENSG00000167513/ENSG00000137812/ENSG00000139618/ENSG00000171320/ENSG00000106462/ENSG00000177602/ENSG00000179051/ENSG00000174442/ENSG00000112742/ENSG00000183207/ENSG00000095002/ENSG00000184445/ENSG00000040275/ENSG00000154473/ENSG00000141499/ENSG00000135624/ENSG00000166226/ENSG00000079246/ENSG00000113648…
GOBP_PROTEIN_LOCALIZATION_TO_CHROMOSOME_CENTROMERIC_REGION	GOBP_PROTEIN_LOCALIZATION_TO_CHROMOSOME_CENTROMERIC_REGION	19	0.756371	2.99783	4.14567e-10	3.82857e-09	1.112e-08	424	tags=68%, list=6%, signal=65%	ENSG00000178999/ENSG00000115163/ENSG00000170312/ENSG00000080986/ENSG00000167513/ENSG00000137812/ENSG00000177602/ENSG00000179051/ENSG00000174442/ENSG00000112742/ENSG00000184445/ENSG00000040275/ENSG00000154473
GOMF_HISTONE_BINDING	GOMF_HISTONE_BINDING	113	0.428194	2.69097	4.16365e-10	3.82857e-09	1.112e-08	2026	tags=56%, list=28%, signal=41%	ENSG00000123485/ENSG00000276043/ENSG00000105011/ENSG00000010292/ENSG00000132780/ENSG00000188486/ENSG00000159259/ENSG00000136938/ENSG00000119403/ENSG00000073111/ENSG00000123975/ENSG00000160949/ENSG00000156802/ENSG00000173207/ENSG00000011332/ENSG00000173894/ENSG00000107833/ENSG00000146918/ENSG00000151503/ENSG00000198700/ENSG00000143033/ENSG00000196363/ENSG00000128708/ENSG00000133247/ENSG00000141858…
GOBP_REGULATION_OF_DNA_DIRECTED_DNA_POLYMERASE_ACTIVITY	GOBP_REGULATION_OF_DNA_DIRECTED_DNA_POLYMERASE_ACTIVITY	11	0.876442	2.88437	5.67448e-10	3.82857e-09	1.50308e-08	617	tags=91%, list=9%, signal=83%	ENSG00000131153/ENSG00000101003/ENSG00000049541/ENSG00000127586/ENSG00000147536/ENSG00000163918/ENSG00000111445/ENSG00000136982/ENSG00000133119/ENSG00000132646
GOMF_ATP_HYDROLYSIS_ACTIVITY	GOMF_ATP_HYDROLYSIS_ACTIVITY	171	0.373746	2.47295	5.77885e-10	3.82857e-09	1.51828e-08	1051	tags=34%, list=15%, signal=30%	ENSG00000142945/ENSG00000237649/ENSG00000140451/ENSG00000186185/ENSG00000112984/ENSG00000085999/ENSG00000118193/ENSG00000085840/ENSG00000137807/ENSG00000163808/ENSG00000100297/ENSG00000186871/ENSG00000121621/ENSG00000071539/ENSG00000076003/ENSG00000166508/ENSG00000160957/ENSG00000197299/ENSG00000138346/ENSG00000112118/ENSG00000123136/ENSG00000049541/ENSG00000138182/ENSG00000104738/ENSG00000073111…
GOMF_DAMAGED_DNA_BINDING	GOMF_DAMAGED_DNA_BINDING	44	0.579078	3.00013	7.37327e-10	3.82857e-09	1.90618e-08	2269	tags=82%, list=32%, signal=56%	ENSG00000109674/ENSG00000062822/ENSG00000051341/ENSG00000160957/ENSG00000168496/ENSG00000188486/ENSG00000197299/ENSG00000221829/ENSG00000127423/ENSG00000164104/ENSG00000012048/ENSG00000139372/ENSG00000095002/ENSG00000149273/ENSG00000132646/ENSG00000163029/ENSG00000070950/ENSG00000079246/ENSG00000116062/ENSG00000118655/ENSG00000117748/ENSG00000152457/ENSG00000196419/ENSG00000100823/ENSG00000132781…
GOBP_SIGNAL_TRANSDUCTION_IN_RESPONSE_TO_DNA_DAMAGE	GOBP_SIGNAL_TRANSDUCTION_IN_RESPONSE_TO_DNA_DAMAGE	95	0.442506	2.70435	7.36927e-10	3.82857e-09	1.90618e-08	1675	tags=51%, list=23%, signal=39%	ENSG00000170312/ENSG00000166851/ENSG00000075218/ENSG00000143476/ENSG00000140534/ENSG00000111206/ENSG00000154920/ENSG00000139618/ENSG00000188486/ENSG00000149554/ENSG00000197299/ENSG00000092853/ENSG00000144554/ENSG00000165891/ENSG00000123374/ENSG00000116670/ENSG00000101412/ENSG00000136492/ENSG00000012048/ENSG00000159147/ENSG00000183955/ENSG00000095002/ENSG00000143493/ENSG00000172613/ENSG00000183765…
GOBP_TELOMERE_ORGANIZATION	GOBP_TELOMERE_ORGANIZATION	92	0.456036	2.76987	8.2004e-10	3.82857e-09	2.10319e-08	1486	tags=51%, list=21%, signal=41%	ENSG00000178999/ENSG00000140451/ENSG00000117650/ENSG00000174371/ENSG00000051180/ENSG00000139618/ENSG00000106462/ENSG00000160957/ENSG00000168496/ENSG00000197299/ENSG00000138346/ENSG00000144034/ENSG00000126215/ENSG00000175305/ENSG00000104885/ENSG00000141499/ENSG00000135486/ENSG00000188996/ENSG00000092199/ENSG00000132646/ENSG00000105173/ENSG00000108384/ENSG00000276180/ENSG00000163029/ENSG00000122566…
GOCC_RIBOSOMAL_SUBUNIT	GOCC_RIBOSOMAL_SUBUNIT	124	0.40849	2.60844	1.03959e-09	3.82857e-09	2.64529e-08	3168	tags=77%, list=44%, signal=44%	ENSG00000171863/ENSG00000140988/ENSG00000143947/ENSG00000136942/ENSG00000089157/ENSG00000204822/ENSG00000149273/ENSG00000105640/ENSG00000172590/ENSG00000221983/ENSG00000105372/ENSG00000231500/ENSG00000071082/ENSG00000170889/ENSG00000197756/ENSG00000142541/ENSG00000142937/ENSG00000265681/ENSG00000166441/ENSG00000148303/ENSG00000142534/ENSG00000185414/ENSG00000117481/ENSG00000132676/ENSG00000142676…
GOBP_POSITIVE_REGULATION_OF_MITOTIC_CELL_CYCLE	GOBP_POSITIVE_REGULATION_OF_MITOTIC_CELL_CYCLE	62	0.506413	2.85127	1.09794e-09	3.82857e-09	2.77193e-08	850	tags=44%, list=12%, signal=39%	ENSG00000175063/ENSG00000126787/ENSG00000170312/ENSG00000146670/ENSG00000171848/ENSG00000143476/ENSG00000134057/ENSG00000167513/ENSG00000158402/ENSG00000139618/ENSG00000123473/ENSG00000097046/ENSG00000135476/ENSG00000094804/ENSG00000164045/ENSG00000179051/ENSG00000112029/ENSG00000167325/ENSG00000198176/ENSG00000187840/ENSG00000151849/ENSG00000196510/ENSG00000101224/ENSG00000114999/ENSG00000108384…
GOBP_MRNA_METABOLIC_PROCESS	GOBP_MRNA_METABOLIC_PROCESS	366	0.296711	2.10809	1.23413e-09	3.82857e-09	3.09162e-08	2764	tags=56%, list=38%, signal=36%	ENSG00000123136/ENSG00000077312/ENSG00000115128/ENSG00000101412/ENSG00000143977/ENSG00000167088/ENSG00000138376/ENSG00000162775/ENSG00000065978/ENSG00000176102/ENSG00000131876/ENSG00000100410/ENSG00000104824/ENSG00000115875/ENSG00000183684/ENSG00000130520/ENSG00000148835/ENSG00000127191/ENSG00000130332/ENSG00000112081/ENSG00000182173/ENSG00000162385/ENSG00000135486/ENSG00000161547/ENSG00000121774…
GOBP_MRNA_PROCESSING	GOBP_MRNA_PROCESSING	263	0.323896	2.24829	1.32967e-09	3.82857e-09	3.30534e-08	2588	tags=56%, list=36%, signal=37%	ENSG00000123136/ENSG00000077312/ENSG00000115128/ENSG00000143977/ENSG00000167088/ENSG00000138376/ENSG00000162775/ENSG00000065978/ENSG00000176102/ENSG00000131876/ENSG00000100410/ENSG00000104824/ENSG00000115875/ENSG00000183684/ENSG00000130520/ENSG00000130332/ENSG00000112081/ENSG00000182173/ENSG00000162385/ENSG00000135486/ENSG00000161547/ENSG00000121774/ENSG00000100028/ENSG00000265241/ENSG00000144231…
GOBP_REGULATION_OF_DNA_REPLICATION	GOBP_REGULATION_OF_DNA_REPLICATION	91	0.444507	2.69788	1.38865e-09	3.82857e-09	3.42357e-08	1828	tags=53%, list=25%, signal=40%	ENSG00000170312/ENSG00000145386/ENSG00000140534/ENSG00000167513/ENSG00000139618/ENSG00000171320/ENSG00000097046/ENSG00000094804/ENSG00000131153/ENSG00000197299/ENSG00000138346/ENSG00000101003/ENSG00000049541/ENSG00000165891/ENSG00000111602/ENSG00000129173/ENSG00000127586/ENSG00000123374/ENSG00000112312/ENSG00000183207/ENSG00000112029/ENSG00000159147/ENSG00000147536/ENSG00000163918/ENSG00000111445…
GOBP_POSITIVE_REGULATION_OF_DNA_METABOLIC_PROCESS	GOBP_POSITIVE_REGULATION_OF_DNA_METABOLIC_PROCESS	127	0.404344	2.58351	1.39842e-09	3.82857e-09	3.42357e-08	2106	tags=55%, list=29%, signal=40%	ENSG00000178999/ENSG00000117650/ENSG00000051180/ENSG00000111206/ENSG00000111247/ENSG00000188486/ENSG00000131153/ENSG00000101003/ENSG00000049541/ENSG00000111602/ENSG00000127586/ENSG00000123374/ENSG00000116670/ENSG00000183207/ENSG00000012048/ENSG00000147536/ENSG00000181544/ENSG00000163918/ENSG00000111445/ENSG00000095002/ENSG00000136982/ENSG00000133247/ENSG00000176208/ENSG00000141499/ENSG00000135486…
GOCC_NUCLEAR_BODY	GOCC_NUCLEAR_BODY	417	0.286389	2.05612	1.45561e-09	3.82857e-09	3.53678e-08	1913	tags=41%, list=27%, signal=32%	ENSG00000148773/ENSG00000076382/ENSG00000122952/ENSG00000186185/ENSG00000174371/ENSG00000051180/ENSG00000167513/ENSG00000163535/ENSG00000137812/ENSG00000102384/ENSG00000158402/ENSG00000100479/ENSG00000175643/ENSG00000188486/ENSG00000197299/ENSG00000123136/ENSG00000144554/ENSG00000165891/ENSG00000160949/ENSG00000138092/ENSG00000123374/ENSG00000012048/ENSG00000079616/ENSG00000143294/ENSG00000139372…
GOBP_REGULATION_OF_CYTOKINESIS	GOBP_REGULATION_OF_CYTOKINESIS	48	0.556034	2.94713	1.76453e-09	3.82857e-09	4.25538e-08	1172	tags=52%, list=16%, signal=44%	ENSG00000178999/ENSG00000166851/ENSG00000112984/ENSG00000118193/ENSG00000198901/ENSG00000137807/ENSG00000161800/ENSG00000087586/ENSG00000139618/ENSG00000094804/ENSG00000142731/ENSG00000138182/ENSG00000165891/ENSG00000129173/ENSG00000114346/ENSG00000213024/ENSG00000278259/ENSG00000101224/ENSG00000196504/ENSG00000165689/ENSG00000143933/ENSG00000160014/ENSG00000070831/ENSG00000122966/ENSG00000145632
GOBP_RIBONUCLEOPROTEIN_COMPLEX_BIOGENESIS	GOBP_RIBONUCLEOPROTEIN_COMPLEX_BIOGENESIS	258	0.321183	2.2239	2.09638e-09	3.82857e-09	5.01824e-08	2944	tags=61%, list=41%, signal=38%	ENSG00000134697/ENSG00000101945/ENSG00000183207/ENSG00000143319/ENSG00000143977/ENSG00000171863/ENSG00000167088/ENSG00000107833/ENSG00000082898/ENSG00000183520/ENSG00000130520/ENSG00000170515/ENSG00000136942/ENSG00000089157/ENSG00000188976/ENSG00000055044/ENSG00000155438/ENSG00000105372/ENSG00000053372/ENSG00000100028/ENSG00000105202/ENSG00000144231/ENSG00000141543/ENSG00000182004/ENSG00000130713…
GOCC_MICROTUBULE	GOCC_MICROTUBULE	209	0.343997	2.32646	2.29071e-09	3.82857e-09	5.44309e-08	575	tags=24%, list=8%, signal=23%	ENSG00000142945/ENSG00000178999/ENSG00000089685/ENSG00000237649/ENSG00000170312/ENSG00000166851/ENSG00000066279/ENSG00000075218/ENSG00000090889/ENSG00000076382/ENSG00000186185/ENSG00000112984/ENSG00000165480/ENSG00000117632/ENSG00000117650/ENSG00000118193/ENSG00000134222/ENSG00000198901/ENSG00000138160/ENSG00000137807/ENSG00000161800/ENSG00000163808/ENSG00000087586/ENSG00000121621/ENSG00000088325…
GOCC_SPINDLE_MICROTUBULE	GOCC_SPINDLE_MICROTUBULE	47	0.546941	2.89487	3.25275e-09	3.82857e-09	7.67265e-08	341	tags=38%, list=5%, signal=37%	ENSG00000178999/ENSG00000089685/ENSG00000170312/ENSG00000166851/ENSG00000090889/ENSG00000186185/ENSG00000165480/ENSG00000134222/ENSG00000198901/ENSG00000138160/ENSG00000087586/ENSG00000121621/ENSG00000154839/ENSG00000138778/ENSG00000131351/ENSG00000182628/ENSG00000152240/ENSG00000184445
GOBP_NEGATIVE_REGULATION_OF_CELLULAR_MACROMOLECULE_BIOSYNTHETIC_PROCESS	GOBP_NEGATIVE_REGULATION_OF_CELLULAR_MACROMOLECULE_BIOSYNTHETIC_PROCESS	133	0.391456	2.51584	3.56289e-09	3.82857e-09	8.3433e-08	2006	tags=53%, list=28%, signal=39%	ENSG00000140451/ENSG00000167513/ENSG00000176890/ENSG00000139618/ENSG00000094804/ENSG00000149554/ENSG00000197299/ENSG00000111602/ENSG00000228716/ENSG00000115687/ENSG00000112312/ENSG00000112029/ENSG00000159147/ENSG00000135930/ENSG00000144580/ENSG00000065978/ENSG00000129351/ENSG00000135486/ENSG00000149273/ENSG00000187840/ENSG00000144231/ENSG00000092199/ENSG00000141543/ENSG00000130713/ENSG00000120699…
GOBP_KINETOCHORE_ASSEMBLY	GOBP_KINETOCHORE_ASSEMBLY	14	0.793625	2.80854	3.61422e-09	3.82857e-09	8.40262e-08	413	tags=71%, list=6%, signal=67%	ENSG00000115163/ENSG00000126787/ENSG00000117724/ENSG00000203760/ENSG00000138778/ENSG00000123219/ENSG00000166451/ENSG00000153044/ENSG00000184445/ENSG00000169689
GOMF_TUBULIN_BINDING	GOMF_TUBULIN_BINDING	177	0.356368	2.36335	4.36394e-09	3.82857e-09	1.00732e-07	575	tags=24%, list=8%, signal=22%	ENSG00000142945/ENSG00000089685/ENSG00000237649/ENSG00000126787/ENSG00000166851/ENSG00000075218/ENSG00000090889/ENSG00000117724/ENSG00000076382/ENSG00000186185/ENSG00000112984/ENSG00000161888/ENSG00000117632/ENSG00000118193/ENSG00000134222/ENSG00000198901/ENSG00000138160/ENSG00000137807/ENSG00000161800/ENSG00000163808/ENSG00000121621/ENSG00000088325/ENSG00000139618/ENSG00000168476/ENSG00000154839…
GOMF_HELICASE_ACTIVITY	GOMF_HELICASE_ACTIVITY	84	0.451557	2.70451	5.57194e-09	3.82857e-09	1.27703e-07	1787	tags=54%, list=25%, signal=41%	ENSG00000140451/ENSG00000085999/ENSG00000051180/ENSG00000100297/ENSG00000186871/ENSG00000076003/ENSG00000166508/ENSG00000119969/ENSG00000051341/ENSG00000160957/ENSG00000197299/ENSG00000138346/ENSG00000112118/ENSG00000123136/ENSG00000049541/ENSG00000104738/ENSG00000073111/ENSG00000127586/ENSG00000183207/ENSG00000136492/ENSG00000163918/ENSG00000111445/ENSG00000136982/ENSG00000197275/ENSG00000133119…
GOBP_DNA_REPLICATION_CHECKPOINT_SIGNALING	GOBP_DNA_REPLICATION_CHECKPOINT_SIGNALING	13	0.815693	2.84485	6.14037e-09	3.82857e-09	1.3974e-07	513	tags=77%, list=7%, signal=72%	ENSG00000093009/ENSG00000085840/ENSG00000140534/ENSG00000167513/ENSG00000094804/ENSG00000138346/ENSG00000092853/ENSG00000111602/ENSG00000172613/ENSG00000188996
GOMF_MHC_CLASS_II_PROTEIN_COMPLEX_BINDING	GOMF_MHC_CLASS_II_PROTEIN_COMPLEX_BINDING	13	-0.782593	-3.41917	6.69228e-09	3.82857e-09	1.51235e-07	1154	tags=92%, list=16%, signal=78%	ENSG00000156738/ENSG00000237541/ENSG00000179344/ENSG00000223865/ENSG00000196735/ENSG00000204287/ENSG00000196126/ENSG00000204252/ENSG00000143153/ENSG00000198502/ENSG00000019582/ENSG00000231389
GOCC_SM_LIKE_PROTEIN_FAMILY_COMPLEX	GOCC_SM_LIKE_PROTEIN_FAMILY_COMPLEX	54	0.515372	2.82534	7.9341e-09	3.82857e-09	1.78053e-07	2500	tags=78%, list=35%, signal=51%	ENSG00000077312/ENSG00000115128/ENSG00000143977/ENSG00000167088/ENSG00000131876/ENSG00000100410/ENSG00000130520/ENSG00000130332/ENSG00000100028/ENSG00000136875/ENSG00000171960/ENSG00000182004/ENSG00000168883/ENSG00000142252/ENSG00000140830/ENSG00000196504/ENSG00000125743/ENSG00000175467/ENSG00000092208/ENSG00000124562/ENSG00000104852/ENSG00000087365/ENSG00000175324/ENSG00000139343/ENSG00000183431…
GOMF_STRUCTURAL_CONSTITUENT_OF_RIBOSOME	GOMF_STRUCTURAL_CONSTITUENT_OF_RIBOSOME	118	0.406993	2.57918	8.46626e-09	3.82857e-09	1.88685e-07	3168	tags=76%, list=44%, signal=43%	ENSG00000171863/ENSG00000140988/ENSG00000143947/ENSG00000136942/ENSG00000089157/ENSG00000149273/ENSG00000105640/ENSG00000172590/ENSG00000221983/ENSG00000105372/ENSG00000231500/ENSG00000071082/ENSG00000170889/ENSG00000197756/ENSG00000142541/ENSG00000142937/ENSG00000265681/ENSG00000166441/ENSG00000148303/ENSG00000142534/ENSG00000185414/ENSG00000132676/ENSG00000142676/ENSG00000105193/ENSG00000118181…
GOCC_MHC_CLASS_II_PROTEIN_COMPLEX	GOCC_MHC_CLASS_II_PROTEIN_COMPLEX	10	-0.859571	-3.29206	8.69071e-09	3.82857e-09	1.92361e-07	1019	tags=100%, list=14%, signal=86%	ENSG00000179344/ENSG00000223865/ENSG00000196735/ENSG00000204287/ENSG00000196126/ENSG00000204252/ENSG00000198502/ENSG00000019582/ENSG00000231389
GOBP_DNA_DEPENDENT_DNA_REPLICATION_MAINTENANCE_OF_FIDELITY	GOBP_DNA_DEPENDENT_DNA_REPLICATION_MAINTENANCE_OF_FIDELITY	32	0.611461	2.86152	8.87292e-09	3.82857e-09	1.95058e-07	874	tags=59%, list=12%, signal=52%	ENSG00000051180/ENSG00000154920/ENSG00000139618/ENSG00000062822/ENSG00000197299/ENSG00000138346/ENSG00000111602/ENSG00000160949/ENSG00000159147/ENSG00000183684/ENSG00000169689/ENSG00000178295/ENSG00000168411/ENSG00000146263/ENSG00000177084/ENSG00000132646/ENSG00000183763/ENSG00000013573/ENSG00000187790
GOCC_CENTRIOLE	GOCC_CENTRIOLE	70	0.476826	2.75718	9.01241e-09	3.82857e-09	1.96786e-07	1176	tags=47%, list=16%, signal=40%	ENSG00000138180/ENSG00000166851/ENSG00000131747/ENSG00000087586/ENSG00000123473/ENSG00000075702/ENSG00000162062/ENSG00000142731/ENSG00000185347/ENSG00000162063/ENSG00000164087/ENSG00000136811/ENSG00000110274/ENSG00000170037/ENSG00000121289/ENSG00000103995/ENSG00000204536/ENSG00000151849/ENSG00000107949/ENSG00000115355/ENSG00000141577/ENSG00000100629/ENSG00000132341/ENSG00000119392/ENSG00000156876…
GOBP_CHROMOSOME_ORGANIZATION_INVOLVED_IN_MEIOTIC_CELL_CYCLE	GOBP_CHROMOSOME_ORGANIZATION_INVOLVED_IN_MEIOTIC_CELL_CYCLE	43	0.557339	2.86851	9.31634e-09	3.82857e-09	2.02057e-07	1142	tags=53%, list=16%, signal=45%	ENSG00000169679/ENSG00000129810/ENSG00000121152/ENSG00000051180/ENSG00000156970/ENSG00000163535/ENSG00000071539/ENSG00000131470/ENSG00000010292/ENSG00000144554/ENSG00000161860/ENSG00000136492/ENSG00000025770/ENSG00000151503/ENSG00000175305/ENSG00000100814/ENSG00000136824/ENSG00000105173/ENSG00000108384/ENSG00000058804/ENSG00000100206/ENSG00000113810/ENSG00000204371
GOBP_FEMALE_MEIOTIC_NUCLEAR_DIVISION	GOBP_FEMALE_MEIOTIC_NUCLEAR_DIVISION	22	0.684369	2.84049	9.86776e-09	3.82857e-09	2.1259e-07	673	tags=59%, list=9%, signal=54%	ENSG00000080986/ENSG00000166851/ENSG00000131747/ENSG00000121152/ENSG00000157456/ENSG00000087586/ENSG00000071539/ENSG00000120539/ENSG00000112742/ENSG00000112029/ENSG00000025770/ENSG00000101224/ENSG00000108384
GOCC_MHC_PROTEIN_COMPLEX	GOCC_MHC_PROTEIN_COMPLEX	13	-0.776585	-3.39292	1.00018e-08	3.82857e-09	2.14051e-07	1617	tags=100%, list=22%, signal=78%	ENSG00000204592/ENSG00000237541/ENSG00000179344/ENSG00000223865/ENSG00000196735/ENSG00000204287/ENSG00000196126/ENSG00000204252/ENSG00000198502/ENSG00000010704/ENSG00000019582/ENSG00000231389
GOBP_PEPTIDE_BIOSYNTHETIC_PROCESS	GOBP_PEPTIDE_BIOSYNTHETIC_PROCESS	345	0.287418	2.03229	1.01392e-08	3.82857e-09	2.15563e-07	3194	tags=62%, list=44%, signal=36%	ENSG00000176890/ENSG00000228716/ENSG00000115687/ENSG00000171863/ENSG00000140988/ENSG00000172531/ENSG00000135930/ENSG00000144580/ENSG00000065978/ENSG00000143947/ENSG00000170515/ENSG00000136942/ENSG00000089157/ENSG00000129351/ENSG00000162385/ENSG00000149273/ENSG00000105640/ENSG00000172590/ENSG00000221983/ENSG00000105372/ENSG00000121774/ENSG00000265241/ENSG00000231500/ENSG00000187840/ENSG00000144231…
GOBP_MITOTIC_SPINDLE_ASSEMBLY	GOBP_MITOTIC_SPINDLE_ASSEMBLY	41	0.554141	2.79875	1.04616e-08	3.82857e-09	2.20964e-07	642	tags=41%, list=9%, signal=38%	ENSG00000117399/ENSG00000178999/ENSG00000237649/ENSG00000166851/ENSG00000090889/ENSG00000117650/ENSG00000101057/ENSG00000198901/ENSG00000138160/ENSG00000137807/ENSG00000161800/ENSG00000163808/ENSG00000088325/ENSG00000183765/ENSG00000107949/ENSG00000108424/ENSG00000204899
GOCC_MIDBODY	GOCC_MIDBODY	110	0.407687	2.55112	1.06203e-08	3.82857e-09	2.22859e-07	1229	tags=37%, list=17%, signal=31%	ENSG00000134690/ENSG00000178999/ENSG00000089685/ENSG00000170312/ENSG00000138180/ENSG00000166851/ENSG00000066279/ENSG00000090889/ENSG00000117724/ENSG00000076382/ENSG00000112984/ENSG00000117650/ENSG00000118193/ENSG00000134222/ENSG00000198901/ENSG00000137807/ENSG00000161800/ENSG00000087586/ENSG00000171241/ENSG00000011426/ENSG00000138778/ENSG00000179051/ENSG00000138182/ENSG00000114346/ENSG00000213024…
GOBP_CHROMATIN_ASSEMBLY_OR_DISASSEMBLY	GOBP_CHROMATIN_ASSEMBLY_OR_DISASSEMBLY	121	0.393846	2.50135	1.46567e-08	3.82857e-09	3.05577e-07	2252	tags=58%, list=31%, signal=40%	ENSG00000123485/ENSG00000105011/ENSG00000203760/ENSG00000106462/ENSG00000119969/ENSG00000132780/ENSG00000188486/ENSG00000159259/ENSG00000136938/ENSG00000073111/ENSG00000164104/ENSG00000167670/ENSG00000130816/ENSG00000101945/ENSG00000123374/ENSG00000152455/ENSG00000071655/ENSG00000188312/ENSG00000128708/ENSG00000141858/ENSG00000188976/ENSG00000104147/ENSG00000205531/ENSG00000275713/ENSG00000119335…
GOBP_MITOTIC_CHROMOSOME_CONDENSATION	GOBP_MITOTIC_CHROMOSOME_CONDENSATION	16	0.747441	2.78061	1.74217e-08	3.82857e-09	3.60895e-07	1037	tags=75%, list=14%, signal=64%	ENSG00000166851/ENSG00000146670/ENSG00000121152/ENSG00000109805/ENSG00000010292/ENSG00000025770/ENSG00000183955/ENSG00000151503/ENSG00000116273/ENSG00000136824/ENSG00000137804/ENSG00000113810
GOBP_NEGATIVE_REGULATION_OF_ORGANELLE_ORGANIZATION	GOBP_NEGATIVE_REGULATION_OF_ORGANELLE_ORGANIZATION	146	0.366027	2.3763	1.77715e-08	3.82857e-09	3.65796e-07	1731	tags=43%, list=24%, signal=33%	ENSG00000178999/ENSG00000080986/ENSG00000166851/ENSG00000164611/ENSG00000169679/ENSG00000117724/ENSG00000131747/ENSG00000122952/ENSG00000140451/ENSG00000117632/ENSG00000156970/ENSG00000134057/ENSG00000167513/ENSG00000071539/ENSG00000088325/ENSG00000135476/ENSG00000156509/ENSG00000149554/ENSG00000162063/ENSG00000174442/ENSG00000073111/ENSG00000112742/ENSG00000116670/ENSG00000112029/ENSG00000136108…
GOBP_MITOTIC_DNA_INTEGRITY_CHECKPOINT_SIGNALING	GOBP_MITOTIC_DNA_INTEGRITY_CHECKPOINT_SIGNALING	51	0.51849	2.78753	1.83216e-08	3.82857e-09	3.74732e-07	1337	tags=53%, list=19%, signal=43%	ENSG00000170312/ENSG00000166851/ENSG00000075218/ENSG00000143476/ENSG00000085840/ENSG00000140534/ENSG00000154920/ENSG00000094804/ENSG00000149554/ENSG00000197299/ENSG00000092853/ENSG00000144554/ENSG00000123374/ENSG00000012048/ENSG00000159147/ENSG00000095002/ENSG00000172613/ENSG00000183765/ENSG00000168411/ENSG00000188996/ENSG00000185499/ENSG00000149948/ENSG00000117748/ENSG00000145632/ENSG00000137337…
GOMF_IMMUNE_RECEPTOR_ACTIVITY	GOMF_IMMUNE_RECEPTOR_ACTIVITY	47	-0.416905	-3.37862	2.04917e-08	3.82857e-09	4.16481e-07	1564	tags=66%, list=22%, signal=52%	ENSG00000112486/ENSG00000126353/ENSG00000160712/ENSG00000016402/ENSG00000119535/ENSG00000162896/ENSG00000103811/ENSG00000160791/ENSG00000237541/ENSG00000163702/ENSG00000173578/ENSG00000179344/ENSG00000150045/ENSG00000196735/ENSG00000116678/ENSG00000122025/ENSG00000134539/ENSG00000110324/ENSG00000204287/ENSG00000196126/ENSG00000121807/ENSG00000172215/ENSG00000144230/ENSG00000204252/ENSG00000134352…
GOBP_REGULATION_OF_DNA_REPAIR	GOBP_REGULATION_OF_DNA_REPAIR	82	0.447223	2.66759	2.12488e-08	3.82857e-09	4.2917e-07	1754	tags=55%, list=24%, signal=42%	ENSG00000051180/ENSG00000111206/ENSG00000111247/ENSG00000051341/ENSG00000175643/ENSG00000185480/ENSG00000188486/ENSG00000149554/ENSG00000127423/ENSG00000111602/ENSG00000116670/ENSG00000183207/ENSG00000012048/ENSG00000181544/ENSG00000133247/ENSG00000141499/ENSG00000149273/ENSG00000132646/ENSG00000109685/ENSG00000170485/ENSG00000162607/ENSG00000130726/ENSG00000013573/ENSG00000101189/ENSG00000149948…
GOMF_HYDROLASE_ACTIVITY_ACTING_ON_ACID_ANHYDRIDES	GOMF_HYDROLASE_ACTIVITY_ACTING_ON_ACID_ANHYDRIDES	338	0.292485	2.06471	2.14169e-08	3.82857e-09	4.29877e-07	1357	tags=32%, list=19%, signal=27%	ENSG00000142945/ENSG00000237649/ENSG00000140451/ENSG00000186185/ENSG00000112984/ENSG00000085999/ENSG00000118193/ENSG00000085840/ENSG00000137807/ENSG00000163808/ENSG00000100297/ENSG00000186871/ENSG00000121621/ENSG00000071539/ENSG00000076003/ENSG00000166508/ENSG00000160957/ENSG00000197299/ENSG00000138346/ENSG00000112118/ENSG00000123136/ENSG00000049541/ENSG00000138182/ENSG00000104738/ENSG00000176014…
GOMF_MONOOXYGENASE_ACTIVITY	GOMF_MONOOXYGENASE_ACTIVITY	41	-0.44753	-3.55897	2.18908e-08	3.82857e-09	4.36677e-07	902	tags=51%, list=13%, signal=45%	ENSG00000255974/ENSG00000179142/ENSG00000145730/ENSG00000138115/ENSG00000145476/ENSG00000131781/ENSG00000167910/ENSG00000094963/ENSG00000160870/ENSG00000135929/ENSG00000007933/ENSG00000172817/ENSG00000171903/ENSG00000170271/ENSG00000142973/ENSG00000186204/ENSG00000155016/ENSG00000106258/ENSG00000160868/ENSG00000122787/ENSG00000076258
GOBP_CENTROSOME_DUPLICATION	GOBP_CENTROSOME_DUPLICATION	41	0.543836	2.74671	2.53767e-08	3.82857e-09	5.0311e-07	1378	tags=59%, list=19%, signal=48%	ENSG00000080986/ENSG00000139618/ENSG00000123473/ENSG00000075702/ENSG00000142731/ENSG00000162063/ENSG00000123374/ENSG00000012048/ENSG00000126215/ENSG00000213024/ENSG00000170037/ENSG00000082898/ENSG00000072864/ENSG00000103995/ENSG00000112877/ENSG00000178295/ENSG00000151849/ENSG00000141577/ENSG00000156876/ENSG00000159069/ENSG00000176225/ENSG00000145632/ENSG00000168061/ENSG00000239306
GOCC_RIBOSOME	GOCC_RIBOSOME	139	0.374755	2.42075	2.56438e-08	3.82857e-09	5.05305e-07	3168	tags=73%, list=44%, signal=41%	ENSG00000171863/ENSG00000140988/ENSG00000143947/ENSG00000136942/ENSG00000089157/ENSG00000204822/ENSG00000149273/ENSG00000105640/ENSG00000172590/ENSG00000221983/ENSG00000105372/ENSG00000231500/ENSG00000071082/ENSG00000170889/ENSG00000197756/ENSG00000142541/ENSG00000142937/ENSG00000265681/ENSG00000166441/ENSG00000148303/ENSG00000142534/ENSG00000185414/ENSG00000117481/ENSG00000132676/ENSG00000142676…
GOBP_FATTY_ACID_METABOLIC_PROCESS	GOBP_FATTY_ACID_METABOLIC_PROCESS	150	-0.211014	-2.9283	3.07149e-08	3.82857e-09	6.01562e-07	1297	tags=38%, list=18%, signal=32%	ENSG00000136250/ENSG00000205678/ENSG00000255154/ENSG00000059377/ENSG00000121769/ENSG00000165475/ENSG00000170835/ENSG00000075239/ENSG00000173208/ENSG00000104763/ENSG00000198099/ENSG00000085662/ENSG00000145439/ENSG00000171503/ENSG00000113396/ENSG00000240303/ENSG00000255974/ENSG00000242366/ENSG00000213366/ENSG00000145284/ENSG00000145730/ENSG00000005469/ENSG00000196177/ENSG00000162390/ENSG00000138115…
GOBP_REGULATION_OF_DNA_BIOSYNTHETIC_PROCESS	GOBP_REGULATION_OF_DNA_BIOSYNTHETIC_PROCESS	62	0.477632	2.68923	3.93087e-08	3.82857e-09	7.65236e-07	1613	tags=55%, list=22%, signal=43%	ENSG00000178999/ENSG00000140451/ENSG00000117650/ENSG00000131153/ENSG00000149554/ENSG00000101003/ENSG00000049541/ENSG00000127586/ENSG00000147536/ENSG00000163918/ENSG00000111445/ENSG00000136982/ENSG00000141499/ENSG00000135486/ENSG00000198176/ENSG00000133119/ENSG00000092199/ENSG00000132646/ENSG00000143748/ENSG00000122566/ENSG00000138668/ENSG00000135624/ENSG00000166226/ENSG00000079246/ENSG00000171824…
GOBP_NCRNA_METABOLIC_PROCESS	GOBP_NCRNA_METABOLIC_PROCESS	281	0.300826	2.09606	4.20017e-08	3.82857e-09	8.12766e-07	3682	tags=72%, list=51%, signal=36%	ENSG00000101945/ENSG00000144034/ENSG00000171863/ENSG00000107833/ENSG00000143493/ENSG00000183520/ENSG00000170515/ENSG00000137054/ENSG00000136942/ENSG00000055044/ENSG00000182173/ENSG00000185697/ENSG00000138050/ENSG00000155438/ENSG00000132773/ENSG00000105372/ENSG00000053372/ENSG00000115750/ENSG00000105202/ENSG00000141543/ENSG00000100416/ENSG00000138385/ENSG00000130713/ENSG00000120699/ENSG00000148300…
GOBP_SISTER_CHROMATID_COHESION	GOBP_SISTER_CHROMATID_COHESION	38	0.560369	2.78968	4.26058e-08	3.82857e-09	8.19547e-07	978	tags=50%, list=14%, signal=43%	ENSG00000117399/ENSG00000166851/ENSG00000146670/ENSG00000169679/ENSG00000129810/ENSG00000156970/ENSG00000163535/ENSG00000171320/ENSG00000177602/ENSG00000135476/ENSG00000168496/ENSG00000079616/ENSG00000136982/ENSG00000116560/ENSG00000108384/ENSG00000077935/ENSG00000013573/ENSG00000113648/ENSG00000197771
GOBP_POSITIVE_REGULATION_OF_CELL_CYCLE_G2_M_PHASE_TRANSITION	GOBP_POSITIVE_REGULATION_OF_CELL_CYCLE_G2_M_PHASE_TRANSITION	18	0.715511	2.76887	4.49241e-08	3.82857e-09	8.59029e-07	673	tags=67%, list=9%, signal=61%	ENSG00000170312/ENSG00000143476/ENSG00000134057/ENSG00000158402/ENSG00000097046/ENSG00000164045/ENSG00000179051/ENSG00000112029/ENSG00000167325/ENSG00000176208/ENSG00000101224/ENSG00000108384
GOBP_CYTOSKELETON_DEPENDENT_CYTOKINESIS	GOBP_CYTOSKELETON_DEPENDENT_CYTOKINESIS	55	0.500112	2.75536	4.92246e-08	3.82857e-09	9.35725e-07	1128	tags=45%, list=16%, signal=39%	ENSG00000178999/ENSG00000115163/ENSG00000138180/ENSG00000166851/ENSG00000090889/ENSG00000112984/ENSG00000117632/ENSG00000137807/ENSG00000161800/ENSG00000135476/ENSG00000011426/ENSG00000138182/ENSG00000136108/ENSG00000114346/ENSG00000213024/ENSG00000170037/ENSG00000168385/ENSG00000184702/ENSG00000238227/ENSG00000137804/ENSG00000138758/ENSG00000155366/ENSG00000115091/ENSG00000149503/ENSG00000122966
GOCC_SPLICEOSOMAL_SNRNP_COMPLEX	GOCC_SPLICEOSOMAL_SNRNP_COMPLEX	43	0.541253	2.78572	4.97001e-08	3.82857e-09	9.39238e-07	2500	tags=81%, list=35%, signal=53%	ENSG00000077312/ENSG00000115128/ENSG00000143977/ENSG00000167088/ENSG00000131876/ENSG00000100410/ENSG00000130520/ENSG00000130332/ENSG00000100028/ENSG00000136875/ENSG00000171960/ENSG00000182004/ENSG00000168883/ENSG00000140830/ENSG00000196504/ENSG00000125743/ENSG00000175467/ENSG00000124562/ENSG00000104852/ENSG00000087365/ENSG00000139343/ENSG00000183431/ENSG00000105618/ENSG00000104897/ENSG00000141759…
GOBP_MITOTIC_CYTOKINESIS	GOBP_MITOTIC_CYTOKINESIS	39	0.554545	2.7728	5.01971e-08	3.82857e-09	9.39801e-07	319	tags=38%, list=4%, signal=37%	ENSG00000115163/ENSG00000138180/ENSG00000166851/ENSG00000090889/ENSG00000112984/ENSG00000117632/ENSG00000137807/ENSG00000161800/ENSG00000135476/ENSG00000011426/ENSG00000138182/ENSG00000136108/ENSG00000114346/ENSG00000213024/ENSG00000170037
GOBP_RNA_LOCALIZATION	GOBP_RNA_LOCALIZATION	107	0.402402	2.5104	5.03115e-08	3.82857e-09	9.39801e-07	2323	tags=60%, list=32%, signal=41%	ENSG00000123136/ENSG00000095319/ENSG00000183207/ENSG00000213024/ENSG00000065978/ENSG00000082898/ENSG00000115875/ENSG00000183684/ENSG00000112081/ENSG00000055044/ENSG00000141499/ENSG00000135486/ENSG00000160679/ENSG00000121774/ENSG00000105202/ENSG00000144231/ENSG00000108424/ENSG00000138385/ENSG00000163002/ENSG00000132507/ENSG00000205323/ENSG00000125450/ENSG00000122566/ENSG00000132341/ENSG00000135624…
GOBP_REGULATION_OF_ATTACHMENT_OF_SPINDLE_MICROTUBULES_TO_KINETOCHORE	GOBP_REGULATION_OF_ATTACHMENT_OF_SPINDLE_MICROTUBULES_TO_KINETOCHORE	10	0.843258	2.66771	5.64918e-08	3.82857e-09	1.04918e-06	297	tags=80%, list=4%, signal=77%	ENSG00000178999/ENSG00000076382/ENSG00000117650/ENSG00000134057/ENSG00000161800/ENSG00000128944/ENSG00000179051/ENSG00000114346
GOBP_RESPONSE_TO_IONIZING_RADIATION	GOBP_RESPONSE_TO_IONIZING_RADIATION	77	0.445882	2.62762	6.86994e-08	3.82857e-09	1.26861e-06	1693	tags=53%, list=24%, signal=41%	ENSG00000085999/ENSG00000051180/ENSG00000140534/ENSG00000139618/ENSG00000111247/ENSG00000188486/ENSG00000197299/ENSG00000144554/ENSG00000196584/ENSG00000012048/ENSG00000114346/ENSG00000138376/ENSG00000095002/ENSG00000143493/ENSG00000172613/ENSG00000197275/ENSG00000166130/ENSG00000183765/ENSG00000168411/ENSG00000175854/ENSG00000176444/ENSG00000174775/ENSG00000119772/ENSG00000079246/ENSG00000136997…
GOMF_OXIDOREDUCTION_DRIVEN_ACTIVE_TRANSMEMBRANE_TRANSPORTER_ACTIVITY	GOMF_OXIDOREDUCTION_DRIVEN_ACTIVE_TRANSMEMBRANE_TRANSPORTER_ACTIVITY	28	-0.529779	-3.35602	7.04841e-08	3.82857e-09	1.29418e-06	480	tags=50%, list=7%, signal=47%	ENSG00000131174/ENSG00000161281/ENSG00000198695/ENSG00000198888/ENSG00000125356/ENSG00000198840/ENSG00000198938/ENSG00000198712/ENSG00000198763/ENSG00000198786/ENSG00000198727/ENSG00000198886/ENSG00000198804/ENSG00000212907
GOCC_CYCLIN_DEPENDENT_PROTEIN_KINASE_HOLOENZYME_COMPLEX	GOCC_CYCLIN_DEPENDENT_PROTEIN_KINASE_HOLOENZYME_COMPLEX	20	0.684377	2.73459	7.31316e-08	3.82857e-09	1.3352e-06	668	tags=60%, list=9%, signal=55%	ENSG00000170312/ENSG00000145386/ENSG00000157456/ENSG00000134057/ENSG00000162063/ENSG00000123975/ENSG00000123374/ENSG00000173207/ENSG00000175305/ENSG00000107949/ENSG00000132646/ENSG00000105173
GOBP_RESPONSE_TO_RADIATION	GOBP_RESPONSE_TO_RADIATION	191	0.331697	2.22143	7.52057e-08	3.82857e-09	1.36536e-06	1698	tags=41%, list=24%, signal=32%	ENSG00000178999/ENSG00000085999/ENSG00000168078/ENSG00000166803/ENSG00000143476/ENSG00000051180/ENSG00000140534/ENSG00000139618/ENSG00000111247/ENSG00000062822/ENSG00000168496/ENSG00000188486/ENSG00000149554/ENSG00000197299/ENSG00000221829/ENSG00000164045/ENSG00000144554/ENSG00000196584/ENSG00000117411/ENSG00000183207/ENSG00000012048/ENSG00000172531/ENSG00000114346/ENSG00000138376/ENSG00000095002…
GOBP_CENTROSOME_SEPARATION	GOBP_CENTROSOME_SEPARATION	11	0.820481	2.7002	8.64233e-08	3.82857e-09	1.56025e-06	623	tags=82%, list=9%, signal=75%	ENSG00000117650/ENSG00000138160/ENSG00000087586/ENSG00000149554/ENSG00000213024/ENSG00000170037/ENSG00000072864/ENSG00000099901/ENSG00000130695
GOCC_POLYMERIC_CYTOSKELETAL_FIBER	GOCC_POLYMERIC_CYTOSKELETAL_FIBER	274	0.293447	2.04162	9.80509e-08	3.82857e-09	1.76033e-06	1546	tags=33%, list=22%, signal=27%	ENSG00000142945/ENSG00000178999/ENSG00000089685/ENSG00000237649/ENSG00000170312/ENSG00000166851/ENSG00000066279/ENSG00000075218/ENSG00000090889/ENSG00000076382/ENSG00000186185/ENSG00000112984/ENSG00000165480/ENSG00000117632/ENSG00000117650/ENSG00000118193/ENSG00000134222/ENSG00000198901/ENSG00000138160/ENSG00000137807/ENSG00000161800/ENSG00000163808/ENSG00000087586/ENSG00000121621/ENSG00000088325…
GOMF_MHC_PROTEIN_COMPLEX_BINDING	GOMF_MHC_PROTEIN_COMPLEX_BINDING	16	-0.677909	-3.28948	9.99944e-08	3.82857e-09	1.7853e-06	1795	tags=94%, list=25%, signal=70%	ENSG00000110651/ENSG00000153563/ENSG00000156738/ENSG00000237541/ENSG00000179344/ENSG00000223865/ENSG00000196735/ENSG00000134539/ENSG00000204287/ENSG00000196126/ENSG00000204252/ENSG00000143153/ENSG00000198502/ENSG00000019582/ENSG00000231389
GOCC_CYTOSOLIC_LARGE_RIBOSOMAL_SUBUNIT	GOCC_CYTOSOLIC_LARGE_RIBOSOMAL_SUBUNIT	49	0.498577	2.66036	1.09749e-07	3.82857e-09	1.94869e-06	3163	tags=90%, list=44%, signal=51%	ENSG00000136942/ENSG00000089157/ENSG00000105640/ENSG00000221983/ENSG00000071082/ENSG00000197756/ENSG00000142541/ENSG00000265681/ENSG00000166441/ENSG00000148303/ENSG00000142676/ENSG00000116251/ENSG00000121766/ENSG00000177600/ENSG00000197958/ENSG00000130255/ENSG00000122406/ENSG00000174444/ENSG00000167526/ENSG00000063177/ENSG00000108107/ENSG00000089009/ENSG00000198242/ENSG00000162244/ENSG00000198755…
GOBP_RRNA_METABOLIC_PROCESS	GOBP_RRNA_METABOLIC_PROCESS	161	0.348418	2.29265	1.11885e-07	3.82857e-09	1.97577e-06	3682	tags=78%, list=51%, signal=39%	ENSG00000101945/ENSG00000171863/ENSG00000107833/ENSG00000183520/ENSG00000170515/ENSG00000137054/ENSG00000136942/ENSG00000055044/ENSG00000155438/ENSG00000105372/ENSG00000053372/ENSG00000115750/ENSG00000105202/ENSG00000141543/ENSG00000130713/ENSG00000120699/ENSG00000148300/ENSG00000115761/ENSG00000142937/ENSG00000143748/ENSG00000148303/ENSG00000124541/ENSG00000123144/ENSG00000117481/ENSG00000115053…
GOCC_MITOTIC_SPINDLE_MIDZONE	GOCC_MITOTIC_SPINDLE_MIDZONE	11	0.816125	2.68587	1.13123e-07	3.82857e-09	1.98677e-06	175	tags=64%, list=2%, signal=62%	ENSG00000178999/ENSG00000186185/ENSG00000198901/ENSG00000121621/ENSG00000138778/ENSG00000179051/ENSG00000138182
GOCC_CYTOSOLIC_SMALL_RIBOSOMAL_SUBUNIT	GOCC_CYTOSOLIC_SMALL_RIBOSOMAL_SUBUNIT	34	0.572806	2.76855	1.14461e-07	3.82857e-09	1.99941e-06	2101	tags=79%, list=29%, signal=56%	ENSG00000171863/ENSG00000140988/ENSG00000143947/ENSG00000149273/ENSG00000221983/ENSG00000105372/ENSG00000231500/ENSG00000170889/ENSG00000142937/ENSG00000142534/ENSG00000105193/ENSG00000118181/ENSG00000110700/ENSG00000115268/ENSG00000083845/ENSG00000138326/ENSG00000124614/ENSG00000213741/ENSG00000182774/ENSG00000134419/ENSG00000168028/ENSG00000112306/ENSG00000233927/ENSG00000177954/ENSG00000137154…
GOCC_KINESIN_COMPLEX	GOCC_KINESIN_COMPLEX	26	0.622807	2.72002	1.19373e-07	3.82857e-09	2.07399e-06	376	tags=46%, list=5%, signal=44%	ENSG00000142945/ENSG00000237649/ENSG00000186185/ENSG00000112984/ENSG00000118193/ENSG00000138160/ENSG00000137807/ENSG00000163808/ENSG00000121621/ENSG00000138182/ENSG00000079616/ENSG00000072864
GOMF_MICROTUBULE_MOTOR_ACTIVITY	GOMF_MICROTUBULE_MOTOR_ACTIVITY	38	0.547751	2.72686	1.2762e-07	3.82857e-09	2.20542e-06	257	tags=34%, list=4%, signal=33%	ENSG00000142945/ENSG00000237649/ENSG00000090889/ENSG00000186185/ENSG00000112984/ENSG00000118193/ENSG00000138160/ENSG00000137807/ENSG00000163808/ENSG00000121621/ENSG00000138778/ENSG00000138182/ENSG00000079616
GOCC_DNA_POLYMERASE_COMPLEX	GOCC_DNA_POLYMERASE_COMPLEX	15	0.736081	2.67056	1.31891e-07	3.82857e-09	2.26711e-06	1151	tags=80%, list=16%, signal=67%	ENSG00000062822/ENSG00000100479/ENSG00000112118/ENSG00000014138/ENSG00000116670/ENSG00000077514/ENSG00000177084/ENSG00000148229/ENSG00000198056/ENSG00000115350/ENSG00000106628/ENSG00000146143
GOCC_PROTEIN_DNA_COMPLEX	GOCC_PROTEIN_DNA_COMPLEX	120	0.374863	2.37733	1.53461e-07	3.82857e-09	2.62392e-06	3379	tags=75%, list=47%, signal=40%	ENSG00000115163/ENSG00000093009/ENSG00000100297/ENSG00000076003/ENSG00000166508/ENSG00000062822/ENSG00000188486/ENSG00000131153/ENSG00000101003/ENSG00000112118/ENSG00000104738/ENSG00000014138/ENSG00000073111/ENSG00000183207/ENSG00000159147/ENSG00000164032/ENSG00000147536/ENSG00000077514/ENSG00000275713/ENSG00000132646/ENSG00000198056/ENSG00000276180/ENSG00000116809/ENSG00000079246/ENSG00000184897…
GOBP_ADAPTIVE_IMMUNE_RESPONSE	GOBP_ADAPTIVE_IMMUNE_RESPONSE	143	-0.211279	-2.89256	1.82433e-07	3.82857e-09	3.10287e-06	1632	tags=50%, list=23%, signal=39%	ENSG00000163874/ENSG00000206503/ENSG00000153563/ENSG00000167613/ENSG00000163599/ENSG00000112486/ENSG00000110719/ENSG00000158477/ENSG00000102245/ENSG00000160712/ENSG00000158485/ENSG00000122122/ENSG00000141655/ENSG00000161955/ENSG00000109943/ENSG00000163932/ENSG00000131507/ENSG00000204592/ENSG00000120885/ENSG00000120899/ENSG00000081237/ENSG00000091428/ENSG00000101082/ENSG00000105639/ENSG00000162739…
GOCC_NUCLEAR_REPLICATION_FORK	GOCC_NUCLEAR_REPLICATION_FORK	19	0.681479	2.701	2.115e-07	3.82857e-09	3.57843e-06	1151	tags=74%, list=16%, signal=62%	ENSG00000065328/ENSG00000062822/ENSG00000112118/ENSG00000014138/ENSG00000111602/ENSG00000160949/ENSG00000198554/ENSG00000077514/ENSG00000146263/ENSG00000132646/ENSG00000198056/ENSG00000117748/ENSG00000106628/ENSG00000146143
GOCC_TRANSFERASE_COMPLEX	GOCC_TRANSFERASE_COMPLEX	359	0.27485	1.95008	2.13932e-07	3.82857e-09	3.60071e-06	1882	tags=38%, list=26%, signal=30%	ENSG00000117399/ENSG00000175063/ENSG00000170312/ENSG00000145386/ENSG00000157456/ENSG00000143476/ENSG00000051180/ENSG00000156970/ENSG00000134057/ENSG00000139618/ENSG00000106462/ENSG00000108106/ENSG00000062822/ENSG00000100479/ENSG00000112118/ENSG00000162063/ENSG00000014138/ENSG00000123975/ENSG00000136908/ENSG00000123374/ENSG00000116670/ENSG00000183207/ENSG00000145604/ENSG00000012048/ENSG00000143977…
GOBP_ELECTRON_TRANSPORT_CHAIN	GOBP_ELECTRON_TRANSPORT_CHAIN	72	-0.298914	-2.91012	2.24004e-07	3.82857e-09	3.7507e-06	370	tags=29%, list=5%, signal=28%	ENSG00000161281/ENSG00000198695/ENSG00000165675/ENSG00000132837/ENSG00000198888/ENSG00000111275/ENSG00000125356/ENSG00000184903/ENSG00000198840/ENSG00000109819/ENSG00000198938/ENSG00000198712/ENSG00000198763/ENSG00000167588/ENSG00000198786/ENSG00000136003/ENSG00000198727/ENSG00000198886/ENSG00000198804/ENSG00000212907/ENSG00000069535
GOBP_REGULATION_OF_CELL_DIVISION	GOBP_REGULATION_OF_CELL_DIVISION	89	0.414074	2.51012	2.29512e-07	3.82857e-09	3.82312e-06	1172	tags=39%, list=16%, signal=33%	ENSG00000178999/ENSG00000166851/ENSG00000066279/ENSG00000186185/ENSG00000112984/ENSG00000118193/ENSG00000198901/ENSG00000137807/ENSG00000161800/ENSG00000087586/ENSG00000139618/ENSG00000094804/ENSG00000142731/ENSG00000197299/ENSG00000138182/ENSG00000165891/ENSG00000091651/ENSG00000129173/ENSG00000114346/ENSG00000213024/ENSG00000065978/ENSG00000196363/ENSG00000278259/ENSG00000101224/ENSG00000117505…
GOBP_RIBOSOME_BIOGENESIS	GOBP_RIBOSOME_BIOGENESIS	180	0.330958	2.1965	2.49065e-07	3.82857e-09	4.12755e-06	3682	tags=76%, list=51%, signal=38%	ENSG00000134697/ENSG00000101945/ENSG00000143319/ENSG00000171863/ENSG00000107833/ENSG00000082898/ENSG00000183520/ENSG00000170515/ENSG00000136942/ENSG00000089157/ENSG00000188976/ENSG00000055044/ENSG00000155438/ENSG00000105372/ENSG00000053372/ENSG00000105202/ENSG00000141543/ENSG00000130713/ENSG00000120699/ENSG00000148300/ENSG00000115761/ENSG00000142937/ENSG00000143748/ENSG00000148303/ENSG00000124541…
GOBP_REGULATION_OF_UBIQUITIN_PROTEIN_TRANSFERASE_ACTIVITY	GOBP_REGULATION_OF_UBIQUITIN_PROTEIN_TRANSFERASE_ACTIVITY	31	0.573569	2.65596	2.54529e-07	3.82857e-09	4.19658e-06	1099	tags=55%, list=15%, signal=47%	ENSG00000117399/ENSG00000175063/ENSG00000166851/ENSG00000156970/ENSG00000108106/ENSG00000120539/ENSG00000116670/ENSG00000112029/ENSG00000171863/ENSG00000140988/ENSG00000137692/ENSG00000154473/ENSG00000164109/ENSG00000142676/ENSG00000185651/ENSG00000115268/ENSG00000122406
GOBP_RESPIRATORY_ELECTRON_TRANSPORT_CHAIN	GOBP_RESPIRATORY_ELECTRON_TRANSPORT_CHAIN	49	-0.364845	-2.97628	2.61503e-07	3.82857e-09	4.28968e-06	370	tags=35%, list=5%, signal=33%	ENSG00000161281/ENSG00000198695/ENSG00000198888/ENSG00000125356/ENSG00000184903/ENSG00000198840/ENSG00000109819/ENSG00000198938/ENSG00000198712/ENSG00000198763/ENSG00000167588/ENSG00000198786/ENSG00000136003/ENSG00000198727/ENSG00000198886/ENSG00000198804/ENSG00000212907
GOMF_PRIMARY_ACTIVE_TRANSMEMBRANE_TRANSPORTER_ACTIVITY	GOMF_PRIMARY_ACTIVE_TRANSMEMBRANE_TRANSPORTER_ACTIVITY	60	-0.326614	-2.88053	2.80741e-07	3.82857e-09	4.582e-06	1219	tags=47%, list=17%, signal=39%	ENSG00000128609/ENSG00000173208/ENSG00000109390/ENSG00000165029/ENSG00000147416/ENSG00000145217/ENSG00000171130/ENSG00000141338/ENSG00000165240/ENSG00000143153/ENSG00000187486/ENSG00000167972/ENSG00000131174/ENSG00000161281/ENSG00000118777/ENSG00000198695/ENSG00000198888/ENSG00000124406/ENSG00000125356/ENSG00000198840/ENSG00000198938/ENSG00000198712/ENSG00000198763/ENSG00000198786/ENSG00000198727…
GOBP_NCRNA_PROCESSING	GOBP_NCRNA_PROCESSING	214	0.314927	2.13708	2.86806e-07	3.82857e-09	4.65746e-06	3682	tags=74%, list=51%, signal=37%	ENSG00000101945/ENSG00000144034/ENSG00000171863/ENSG00000107833/ENSG00000143493/ENSG00000183520/ENSG00000170515/ENSG00000136942/ENSG00000055044/ENSG00000182173/ENSG00000138050/ENSG00000155438/ENSG00000132773/ENSG00000105372/ENSG00000053372/ENSG00000105202/ENSG00000141543/ENSG00000100416/ENSG00000138385/ENSG00000130713/ENSG00000120699/ENSG00000148300/ENSG00000115761/ENSG00000142937/ENSG00000143748…
GOMF_ANTIGEN_BINDING	GOMF_ANTIGEN_BINDING	26	-0.511419	-3.16847	3.06955e-07	3.82857e-09	4.95974e-06	1617	tags=77%, list=22%, signal=60%	ENSG00000206503/ENSG00000158477/ENSG00000158485/ENSG00000122194/ENSG00000204592/ENSG00000117090/ENSG00000179344/ENSG00000223865/ENSG00000196735/ENSG00000175164/ENSG00000134539/ENSG00000198053/ENSG00000204287/ENSG00000196126/ENSG00000198502/ENSG00000010704/ENSG00000160339/ENSG00000158488/ENSG00000231389/ENSG00000158481
GOBP_CELL_CYCLE_G1_S_PHASE_TRANSITION	GOBP_CELL_CYCLE_G1_S_PHASE_TRANSITION	115	0.38094	2.40019	3.40364e-07	3.82857e-09	5.47221e-06	2487	tags=57%, list=35%, signal=38%	ENSG00000075218/ENSG00000171848/ENSG00000100526/ENSG00000145386/ENSG00000183856/ENSG00000118193/ENSG00000123473/ENSG00000106462/ENSG00000097046/ENSG00000094804/ENSG00000101447/ENSG00000132780/ENSG00000164045/ENSG00000165891/ENSG00000123374/ENSG00000101412/ENSG00000145604/ENSG00000167325/ENSG00000175305/ENSG00000183765/ENSG00000198176/ENSG00000121774/ENSG00000147889/ENSG00000168411/ENSG00000187840…
GOCC_CATALYTIC_STEP_2_SPLICEOSOME	GOCC_CATALYTIC_STEP_2_SPLICEOSOME	62	0.45322	2.55178	3.5486e-07	3.82857e-09	5.67702e-06	2588	tags=73%, list=36%, signal=47%	ENSG00000115128/ENSG00000143977/ENSG00000167088/ENSG00000131876/ENSG00000183684/ENSG00000130332/ENSG00000162385/ENSG00000135486/ENSG00000100028/ENSG00000265241/ENSG00000092199/ENSG00000141543/ENSG00000182004/ENSG00000122566/ENSG00000125743/ENSG00000240682/ENSG00000175467/ENSG00000125944/ENSG00000170144/ENSG00000105298/ENSG00000087365/ENSG00000084072/ENSG00000099783/ENSG00000139343/ENSG00000183431…
GOBP_AMIDE_BIOSYNTHETIC_PROCESS	GOBP_AMIDE_BIOSYNTHETIC_PROCESS	397	0.26273	1.87799	3.87614e-07	3.82857e-09	6.17047e-06	2931	tags=55%, list=41%, signal=35%	ENSG00000176890/ENSG00000228716/ENSG00000115687/ENSG00000171863/ENSG00000140988/ENSG00000172531/ENSG00000135930/ENSG00000144580/ENSG00000065978/ENSG00000066322/ENSG00000143947/ENSG00000143753/ENSG00000170515/ENSG00000136942/ENSG00000089157/ENSG00000129351/ENSG00000162385/ENSG00000149273/ENSG00000105640/ENSG00000172590/ENSG00000139624/ENSG00000221983/ENSG00000105372/ENSG00000121774/ENSG00000265241…
GOBP_REGULATION_OF_UBIQUITIN_PROTEIN_LIGASE_ACTIVITY	GOBP_REGULATION_OF_UBIQUITIN_PROTEIN_LIGASE_ACTIVITY	17	0.695328	2.63685	4.017e-07	3.82857e-09	6.36337e-06	1099	tags=71%, list=15%, signal=60%	ENSG00000117399/ENSG00000175063/ENSG00000166851/ENSG00000108106/ENSG00000120539/ENSG00000116670/ENSG00000112029/ENSG00000171863/ENSG00000164109/ENSG00000142676/ENSG00000115268/ENSG00000122406
GOCC_U2_TYPE_SPLICEOSOMAL_COMPLEX	GOCC_U2_TYPE_SPLICEOSOMAL_COMPLEX	61	0.460825	2.58233	4.24495e-07	3.82857e-09	6.69165e-06	2588	tags=72%, list=36%, signal=47%	ENSG00000115128/ENSG00000143977/ENSG00000167088/ENSG00000131876/ENSG00000100410/ENSG00000130520/ENSG00000130332/ENSG00000100028/ENSG00000265241/ENSG00000136875/ENSG00000141543/ENSG00000182004/ENSG00000134748/ENSG00000143368/ENSG00000196504/ENSG00000125743/ENSG00000240682/ENSG00000175467/ENSG00000137656/ENSG00000124562/ENSG00000104852/ENSG00000087365/ENSG00000084072/ENSG00000139343/ENSG00000183431…
GOBP_POSITIVE_REGULATION_OF_CHROMOSOME_ORGANIZATION	GOBP_POSITIVE_REGULATION_OF_CHROMOSOME_ORGANIZATION	50	0.479596	2.57387	5.19462e-07	3.82857e-09	8.14895e-06	1309	tags=50%, list=18%, signal=41%	ENSG00000178999/ENSG00000121152/ENSG00000109805/ENSG00000117650/ENSG00000167513/ENSG00000010292/ENSG00000168496/ENSG00000130816/ENSG00000123374/ENSG00000135486/ENSG00000116560/ENSG00000136824/ENSG00000130726/ENSG00000122566/ENSG00000138668/ENSG00000135624/ENSG00000166226/ENSG00000079246/ENSG00000013573/ENSG00000113648/ENSG00000113810/ENSG00000115484/ENSG00000163468/ENSG00000146731/ENSG00000012061
GOBP_ANTIGEN_PROCESSING_AND_PRESENTATION	GOBP_ANTIGEN_PROCESSING_AND_PRESENTATION	36	-0.428392	-3.09666	5.29637e-07	3.82857e-09	8.26842e-06	1617	tags=67%, list=22%, signal=52%	ENSG00000206503/ENSG00000153563/ENSG00000126353/ENSG00000158477/ENSG00000158485/ENSG00000204592/ENSG00000103811/ENSG00000237541/ENSG00000179344/ENSG00000165406/ENSG00000223865/ENSG00000196735/ENSG00000127951/ENSG00000204287/ENSG00000196126/ENSG00000204252/ENSG00000198502/ENSG00000010704/ENSG00000019582/ENSG00000158488/ENSG00000231389/ENSG00000158481/ENSG00000174080/ENSG00000151690
GOBP_ANTIGEN_PROCESSING_AND_PRESENTATION_OF_EXOGENOUS_ANTIGEN	GOBP_ANTIGEN_PROCESSING_AND_PRESENTATION_OF_EXOGENOUS_ANTIGEN	23	-0.546714	-3.13466	5.62575e-07	3.82857e-09	8.74041e-06	1617	tags=78%, list=22%, signal=61%	ENSG00000206503/ENSG00000158477/ENSG00000158485/ENSG00000204592/ENSG00000237541/ENSG00000179344/ENSG00000223865/ENSG00000196735/ENSG00000204287/ENSG00000196126/ENSG00000204252/ENSG00000198502/ENSG00000019582/ENSG00000158488/ENSG00000231389/ENSG00000158481/ENSG00000174080/ENSG00000151690
GOBP_LIPID_CATABOLIC_PROCESS	GOBP_LIPID_CATABOLIC_PROCESS	113	-0.228672	-2.74555	5.72991e-07	3.82857e-09	8.85964e-06	2019	tags=54%, list=28%, signal=39%	ENSG00000138744/ENSG00000117528/ENSG00000169169/ENSG00000093144/ENSG00000118961/ENSG00000204427/ENSG00000134324/ENSG00000130208/ENSG00000196748/ENSG00000152270/ENSG00000204147/ENSG00000131238/ENSG00000073060/ENSG00000136010/ENSG00000135241/ENSG00000146233/ENSG00000085871/ENSG00000185950/ENSG00000101333/ENSG00000133321/ENSG00000103150/ENSG00000163932/ENSG00000196139/ENSG00000137841/ENSG00000242110…
GOBP_REGULATION_OF_DNA_RECOMBINATION	GOBP_REGULATION_OF_DNA_RECOMBINATION	73	0.423182	2.47037	5.99886e-07	3.82857e-09	9.23133e-06	1754	tags=52%, list=24%, signal=40%	ENSG00000051180/ENSG00000111247/ENSG00000182481/ENSG00000051341/ENSG00000175643/ENSG00000185480/ENSG00000149554/ENSG00000197299/ENSG00000111602/ENSG00000116670/ENSG00000183207/ENSG00000181544/ENSG00000095002/ENSG00000183684/ENSG00000133247/ENSG00000176208/ENSG00000141499/ENSG00000109685/ENSG00000116062/ENSG00000184897/ENSG00000101189/ENSG00000167674/ENSG00000117748/ENSG00000168298/ENSG00000163159…
GOBP_POSITIVE_REGULATION_OF_DNA_BIOSYNTHETIC_PROCESS	GOBP_POSITIVE_REGULATION_OF_DNA_BIOSYNTHETIC_PROCESS	42	0.509757	2.60551	6.62469e-07	3.82857e-09	1.01461e-05	1613	tags=57%, list=22%, signal=45%	ENSG00000178999/ENSG00000117650/ENSG00000131153/ENSG00000101003/ENSG00000049541/ENSG00000127586/ENSG00000147536/ENSG00000163918/ENSG00000111445/ENSG00000136982/ENSG00000141499/ENSG00000135486/ENSG00000133119/ENSG00000132646/ENSG00000143748/ENSG00000135624/ENSG00000166226/ENSG00000079246/ENSG00000136997/ENSG00000115484/ENSG00000163468/ENSG00000146731/ENSG00000105287/ENSG00000086991
GOBP_CHROMATIN_REMODELING	GOBP_CHROMATIN_REMODELING	139	0.349913	2.26028	7.03045e-07	3.82857e-09	1.07167e-05	2577	tags=58%, list=36%, signal=38%	ENSG00000123485/ENSG00000105011/ENSG00000203760/ENSG00000119969/ENSG00000132780/ENSG00000188486/ENSG00000159259/ENSG00000136938/ENSG00000073111/ENSG00000164104/ENSG00000167670/ENSG00000152455/ENSG00000183207/ENSG00000107833/ENSG00000071655/ENSG00000188312/ENSG00000104147/ENSG00000205531/ENSG00000143401/ENSG00000275713/ENSG00000119335/ENSG00000092199/ENSG00000117505/ENSG00000148229/ENSG00000213551…
GOBP_PROTEIN_LOCALIZATION_TO_ORGANELLE	GOBP_PROTEIN_LOCALIZATION_TO_ORGANELLE	396	0.259968	1.85839	9.15535e-07	3.82857e-09	1.38903e-05	2123	tags=41%, list=30%, signal=31%	ENSG00000178999/ENSG00000115163/ENSG00000170312/ENSG00000080986/ENSG00000166851/ENSG00000146670/ENSG00000076382/ENSG00000167513/ENSG00000087586/ENSG00000137812/ENSG00000139618/ENSG00000123473/ENSG00000171320/ENSG00000106462/ENSG00000177602/ENSG00000182481/ENSG00000101447/ENSG00000179051/ENSG00000138182/ENSG00000174442/ENSG00000095319/ENSG00000112742/ENSG00000183207/ENSG00000115317/ENSG00000114346…
GOBP_ANTIGEN_PROCESSING_AND_PRESENTATION_OF_ENDOGENOUS_ANTIGEN	GOBP_ANTIGEN_PROCESSING_AND_PRESENTATION_OF_ENDOGENOUS_ANTIGEN	10	-0.776261	-2.97299	1.02439e-06	3.82857e-09	1.54691e-05	1617	tags=100%, list=22%, signal=78%	ENSG00000158477/ENSG00000158485/ENSG00000204592/ENSG00000204287/ENSG00000196126/ENSG00000010704/ENSG00000019582/ENSG00000158488/ENSG00000158481
GOBP_REGULATION_OF_DOUBLE_STRAND_BREAK_REPAIR_VIA_HOMOLOGOUS_RECOMBINATION	GOBP_REGULATION_OF_DOUBLE_STRAND_BREAK_REPAIR_VIA_HOMOLOGOUS_RECOMBINATION	40	0.50986	2.56908	1.03501e-06	3.82857e-09	1.55568e-05	1754	tags=62%, list=24%, signal=48%	ENSG00000051180/ENSG00000111247/ENSG00000051341/ENSG00000175643/ENSG00000185480/ENSG00000149554/ENSG00000111602/ENSG00000116670/ENSG00000183207/ENSG00000181544/ENSG00000141499/ENSG00000101189/ENSG00000167674/ENSG00000117748/ENSG00000163159/ENSG00000143799/ENSG00000149923/ENSG00000183495/ENSG00000080345/ENSG00000160803/ENSG00000175792/ENSG00000004487/ENSG00000138071/ENSG00000101773/ENSG00000136518
GOCC_SITE_OF_DNA_DAMAGE	GOCC_SITE_OF_DNA_DAMAGE	52	0.466143	2.53171	1.07176e-06	3.82857e-09	1.60347e-05	1607	tags=56%, list=22%, signal=44%	ENSG00000051180/ENSG00000171320/ENSG00000188486/ENSG00000125319/ENSG00000127423/ENSG00000111602/ENSG00000116670/ENSG00000092470/ENSG00000163466/ENSG00000141499/ENSG00000168411/ENSG00000188996/ENSG00000129484/ENSG00000163029/ENSG00000070950/ENSG00000183763/ENSG00000079246/ENSG00000148362/ENSG00000117748/ENSG00000134758/ENSG00000115091/ENSG00000143799/ENSG00000122565/ENSG00000080345/ENSG00000011007…
GOBP_REPLICATION_FORK_PROCESSING	GOBP_REPLICATION_FORK_PROCESSING	26	0.592636	2.58825	1.08222e-06	3.82857e-09	1.61164e-05	1093	tags=62%, list=15%, signal=52%	ENSG00000051180/ENSG00000154920/ENSG00000139618/ENSG00000197299/ENSG00000138346/ENSG00000160949/ENSG00000183684/ENSG00000169689/ENSG00000178295/ENSG00000168411/ENSG00000146263/ENSG00000132646/ENSG00000183763/ENSG00000013573/ENSG00000187790/ENSG00000241563
GOBP_REGULATION_OF_CYCLIN_DEPENDENT_PROTEIN_KINASE_ACTIVITY	GOBP_REGULATION_OF_CYCLIN_DEPENDENT_PROTEIN_KINASE_ACTIVITY	45	0.497804	2.59908	1.09879e-06	3.82857e-09	1.62882e-05	668	tags=40%, list=9%, signal=37%	ENSG00000166851/ENSG00000100526/ENSG00000145386/ENSG00000157456/ENSG00000134222/ENSG00000134057/ENSG00000127564/ENSG00000158402/ENSG00000094804/ENSG00000197299/ENSG00000164045/ENSG00000162063/ENSG00000123975/ENSG00000173207/ENSG00000175305/ENSG00000147889/ENSG00000107949/ENSG00000105173
GOBP_DNA_SYNTHESIS_INVOLVED_IN_DNA_REPAIR	GOBP_DNA_SYNTHESIS_INVOLVED_IN_DNA_REPAIR	20	0.647195	2.58602	1.1089e-06	3.82857e-09	1.63631e-05	1567	tags=75%, list=22%, signal=59%	ENSG00000166803/ENSG00000143476/ENSG00000062822/ENSG00000100479/ENSG00000125319/ENSG00000116670/ENSG00000077514/ENSG00000133119/ENSG00000177084/ENSG00000132646/ENSG00000162585/ENSG00000010072/ENSG00000106628/ENSG00000129355/ENSG00000124535
GOBP_REGULATION_OF_DOUBLE_STRAND_BREAK_REPAIR	GOBP_REGULATION_OF_DOUBLE_STRAND_BREAK_REPAIR	60	0.451735	2.53536	1.14984e-06	3.82857e-09	1.68899e-05	1754	tags=55%, list=24%, signal=42%	ENSG00000051180/ENSG00000111206/ENSG00000111247/ENSG00000051341/ENSG00000175643/ENSG00000185480/ENSG00000149554/ENSG00000127423/ENSG00000111602/ENSG00000116670/ENSG00000183207/ENSG00000181544/ENSG00000133247/ENSG00000141499/ENSG00000109685/ENSG00000013573/ENSG00000101189/ENSG00000149948/ENSG00000167674/ENSG00000117748/ENSG00000163159/ENSG00000167770/ENSG00000143799/ENSG00000149923/ENSG00000183495…
GOBP_BASE_EXCISION_REPAIR	GOBP_BASE_EXCISION_REPAIR	24	0.595425	2.54894	1.28217e-06	3.82857e-09	1.87486e-05	1250	tags=62%, list=17%, signal=52%	ENSG00000109674/ENSG00000062822/ENSG00000051341/ENSG00000168496/ENSG00000138346/ENSG00000105486/ENSG00000139372/ENSG00000149273/ENSG00000177084/ENSG00000129484/ENSG00000132646/ENSG00000149948/ENSG00000117748/ENSG00000100823/ENSG00000132781
GOBP_XENOBIOTIC_METABOLIC_PROCESS	GOBP_XENOBIOTIC_METABOLIC_PROCESS	39	-0.406002	-3.12385	1.35484e-06	3.82857e-09	1.97219e-05	902	tags=51%, list=13%, signal=45%	ENSG00000255974/ENSG00000144852/ENSG00000242366/ENSG00000213366/ENSG00000241635/ENSG00000138115/ENSG00000243955/ENSG00000131781/ENSG00000244067/ENSG00000094963/ENSG00000160870/ENSG00000138356/ENSG00000143365/ENSG00000244122/ENSG00000167165/ENSG00000186204/ENSG00000155016/ENSG00000106258/ENSG00000160868/ENSG00000076258
GOBP_HOMOLOGOUS_RECOMBINATION	GOBP_HOMOLOGOUS_RECOMBINATION	34	0.54098	2.61473	1.46136e-06	3.82857e-09	2.11771e-05	1920	tags=68%, list=27%, signal=50%	ENSG00000131747/ENSG00000085999/ENSG00000051180/ENSG00000071539/ENSG00000154920/ENSG00000111247/ENSG00000131470/ENSG00000144554/ENSG00000136492/ENSG00000197275/ENSG00000169689/ENSG00000100814/ENSG00000108384/ENSG00000121211/ENSG00000187790/ENSG00000100206/ENSG00000241563/ENSG00000132016/ENSG00000185379/ENSG00000100918/ENSG00000124702/ENSG00000172732/ENSG00000100429
GOBP_CELLULAR_RESPONSE_TO_RADIATION	GOBP_CELLULAR_RESPONSE_TO_RADIATION	84	0.406533	2.43485	1.48375e-06	3.82857e-09	2.14056e-05	1693	tags=48%, list=24%, signal=37%	ENSG00000178999/ENSG00000168078/ENSG00000051180/ENSG00000139618/ENSG00000111247/ENSG00000062822/ENSG00000188486/ENSG00000149554/ENSG00000197299/ENSG00000164045/ENSG00000183207/ENSG00000012048/ENSG00000114346/ENSG00000138376/ENSG00000077514/ENSG00000143493/ENSG00000172613/ENSG00000188976/ENSG00000183765/ENSG00000132646/ENSG00000175854/ENSG00000132906/ENSG00000174775/ENSG00000079246/ENSG00000136997…
GOBP_NEGATIVE_REGULATION_OF_CELL_CYCLE_G2_M_PHASE_TRANSITION	GOBP_NEGATIVE_REGULATION_OF_CELL_CYCLE_G2_M_PHASE_TRANSITION	34	0.540241	2.61116	1.50007e-06	3.82857e-09	2.15448e-05	1720	tags=62%, list=24%, signal=47%	ENSG00000178999/ENSG00000170312/ENSG00000166851/ENSG00000143476/ENSG00000085840/ENSG00000140534/ENSG00000094804/ENSG00000149554/ENSG00000197299/ENSG00000092853/ENSG00000012048/ENSG00000159147/ENSG00000188996/ENSG00000113648/ENSG00000116691/ENSG00000149948/ENSG00000105393/ENSG00000072609/ENSG00000148153/ENSG00000163781/ENSG00000169136
GOCC_INTERCELLULAR_BRIDGE	GOCC_INTERCELLULAR_BRIDGE	36	0.520331	2.54493	1.62272e-06	3.82857e-09	2.32033e-05	628	tags=39%, list=9%, signal=36%	ENSG00000134690/ENSG00000138180/ENSG00000112984/ENSG00000198901/ENSG00000088325/ENSG00000097046/ENSG00000094804/ENSG00000101447/ENSG00000138182/ENSG00000025770/ENSG00000126698/ENSG00000168385/ENSG00000064490/ENSG00000141577
GOBP_ESTABLISHMENT_OF_MITOTIC_SPINDLE_LOCALIZATION	GOBP_ESTABLISHMENT_OF_MITOTIC_SPINDLE_LOCALIZATION	18	0.660479	2.5559	1.72782e-06	3.82857e-09	2.45973e-05	740	tags=61%, list=10%, signal=55%	ENSG00000115163/ENSG00000080986/ENSG00000166851/ENSG00000135476/ENSG00000186193/ENSG00000040275/ENSG00000072864/ENSG00000164109/ENSG00000108424/ENSG00000121957/ENSG00000137804
GOCC_CONDENSED_NUCLEAR_CHROMOSOME	GOCC_CONDENSED_NUCLEAR_CHROMOSOME	45	0.491201	2.56461	1.90644e-06	3.82857e-09	2.7021e-05	1119	tags=47%, list=16%, signal=40%	ENSG00000166851/ENSG00000117650/ENSG00000051180/ENSG00000139618/ENSG00000131470/ENSG00000188486/ENSG00000149554/ENSG00000197299/ENSG00000101945/ENSG00000161860/ENSG00000012048/ENSG00000172613/ENSG00000155438/ENSG00000100814/ENSG00000188996/ENSG00000126070/ENSG00000077935/ENSG00000180198/ENSG00000100206/ENSG00000131462/ENSG00000149503
GOBP_MITOTIC_G2_M_TRANSITION_CHECKPOINT	GOBP_MITOTIC_G2_M_TRANSITION_CHECKPOINT	26	0.58372	2.54931	2.03042e-06	3.82857e-09	2.86527e-05	513	tags=46%, list=7%, signal=43%	ENSG00000170312/ENSG00000166851/ENSG00000143476/ENSG00000085840/ENSG00000140534/ENSG00000094804/ENSG00000149554/ENSG00000197299/ENSG00000092853/ENSG00000012048/ENSG00000159147/ENSG00000188996
GOBP_CHROMOSOME_CONDENSATION	GOBP_CHROMOSOME_CONDENSATION	38	0.513629	2.55699	2.04434e-06	3.82857e-09	2.87237e-05	1041	tags=47%, list=14%, signal=41%	ENSG00000170312/ENSG00000166851/ENSG00000146670/ENSG00000131747/ENSG00000121152/ENSG00000109805/ENSG00000010292/ENSG00000025770/ENSG00000183955/ENSG00000146918/ENSG00000151503/ENSG00000116273/ENSG00000136824/ENSG00000137804/ENSG00000184897/ENSG00000149948/ENSG00000113810/ENSG00000168298
GOBP_NEGATIVE_REGULATION_OF_RESPONSE_TO_DNA_DAMAGE_STIMULUS	GOBP_NEGATIVE_REGULATION_OF_RESPONSE_TO_DNA_DAMAGE_STIMULUS	42	0.491834	2.51389	2.06878e-06	3.82857e-09	2.89412e-05	1654	tags=57%, list=23%, signal=44%	ENSG00000051341/ENSG00000175643/ENSG00000185480/ENSG00000165490/ENSG00000127423/ENSG00000116670/ENSG00000112029/ENSG00000181544/ENSG00000183765/ENSG00000176208/ENSG00000149273/ENSG00000185499/ENSG00000144476/ENSG00000149948/ENSG00000167770/ENSG00000273841/ENSG00000012061/ENSG00000129355/ENSG00000080345/ENSG00000100296/ENSG00000160803/ENSG00000240972/ENSG00000004487/ENSG00000019549
GOCC_RESPIRASOME	GOCC_RESPIRASOME	38	-0.390713	-2.96365	2.16224e-06	3.82857e-09	3.01183e-05	480	tags=37%, list=7%, signal=35%	ENSG00000131174/ENSG00000161281/ENSG00000198695/ENSG00000198888/ENSG00000125356/ENSG00000198840/ENSG00000198938/ENSG00000198712/ENSG00000198763/ENSG00000198786/ENSG00000198727/ENSG00000198886/ENSG00000198804/ENSG00000212907
GOBP_ANTIGEN_PROCESSING_AND_PRESENTATION_OF_PEPTIDE_ANTIGEN	GOBP_ANTIGEN_PROCESSING_AND_PRESENTATION_OF_PEPTIDE_ANTIGEN	20	-0.566711	-3.05895	2.34268e-06	3.82857e-09	3.24916e-05	1019	tags=70%, list=14%, signal=60%	ENSG00000237541/ENSG00000179344/ENSG00000165406/ENSG00000223865/ENSG00000196735/ENSG00000204287/ENSG00000196126/ENSG00000204252/ENSG00000198502/ENSG00000010704/ENSG00000019582/ENSG00000231389/ENSG00000174080/ENSG00000151690
GOCC_LARGE_RIBOSOMAL_SUBUNIT	GOCC_LARGE_RIBOSOMAL_SUBUNIT	79	0.399758	2.3735	2.7105e-06	3.82857e-09	3.74325e-05	3168	tags=76%, list=44%, signal=43%	ENSG00000136942/ENSG00000089157/ENSG00000204822/ENSG00000105640/ENSG00000172590/ENSG00000221983/ENSG00000071082/ENSG00000197756/ENSG00000142541/ENSG00000265681/ENSG00000166441/ENSG00000148303/ENSG00000185414/ENSG00000117481/ENSG00000142676/ENSG00000116251/ENSG00000121766/ENSG00000177600/ENSG00000197958/ENSG00000130255/ENSG00000122406/ENSG00000174444/ENSG00000180992/ENSG00000167526/ENSG00000116221…
GOBP_ESTABLISHMENT_OF_ORGANELLE_LOCALIZATION	GOBP_ESTABLISHMENT_OF_ORGANELLE_LOCALIZATION	166	0.325913	2.15346	2.72445e-06	3.82857e-09	3.7465e-05	750	tags=25%, list=10%, signal=23%	ENSG00000142945/ENSG00000134690/ENSG00000178999/ENSG00000115163/ENSG00000237649/ENSG00000126787/ENSG00000138180/ENSG00000080986/ENSG00000143228/ENSG00000166851/ENSG00000146670/ENSG00000117724/ENSG00000076382/ENSG00000118193/ENSG00000134222/ENSG00000134057/ENSG00000167513/ENSG00000121621/ENSG00000135476/ENSG00000138778/ENSG00000101447/ENSG00000174871/ENSG00000188807/ENSG00000079616/ENSG00000115694…
GOMF_ELECTRON_TRANSFER_ACTIVITY	GOMF_ELECTRON_TRANSFER_ACTIVITY	51	-0.339212	-2.8766	2.9046e-06	3.82857e-09	3.9773e-05	480	tags=33%, list=7%, signal=31%	ENSG00000131174/ENSG00000161281/ENSG00000198695/ENSG00000132837/ENSG00000198888/ENSG00000111275/ENSG00000125356/ENSG00000198840/ENSG00000198938/ENSG00000198712/ENSG00000198763/ENSG00000198786/ENSG00000198727/ENSG00000198886/ENSG00000198804/ENSG00000212907/ENSG00000069535
GOBP_HOMOLOGOUS_CHROMOSOME_SEGREGATION	GOBP_HOMOLOGOUS_CHROMOSOME_SEGREGATION	32	0.538113	2.51827	2.9187e-06	3.82857e-09	3.97976e-05	1142	tags=50%, list=16%, signal=42%	ENSG00000166851/ENSG00000164611/ENSG00000129810/ENSG00000163535/ENSG00000071539/ENSG00000135476/ENSG00000131470/ENSG00000144554/ENSG00000161860/ENSG00000136492/ENSG00000175305/ENSG00000100814/ENSG00000105173/ENSG00000058804/ENSG00000100206/ENSG00000204371
GOBP_ORGANELLE_ASSEMBLY	GOBP_ORGANELLE_ASSEMBLY	401	0.248977	1.78011	2.94071e-06	3.82857e-09	3.99292e-05	1819	tags=34%, list=25%, signal=27%	ENSG00000117399/ENSG00000178999/ENSG00000115163/ENSG00000237649/ENSG00000126787/ENSG00000080986/ENSG00000166851/ENSG00000066279/ENSG00000090889/ENSG00000117724/ENSG00000076382/ENSG00000157456/ENSG00000117650/ENSG00000101057/ENSG00000198901/ENSG00000138160/ENSG00000137807/ENSG00000161800/ENSG00000163808/ENSG00000087586/ENSG00000137812/ENSG00000088325/ENSG00000123473/ENSG00000203760/ENSG00000075702…
GOBP_ANTIGEN_PROCESSING_AND_PRESENTATION_OF_PEPTIDE_OR_POLYSACCHARIDE_ANTIGEN_VIA_MHC_CLASS_II	GOBP_ANTIGEN_PROCESSING_AND_PRESENTATION_OF_PEPTIDE_OR_POLYSACCHARIDE_ANTIGEN_VIA_MHC_CLASS_II	15	-0.625747	-2.96758	2.99807e-06	3.82857e-09	4.05376e-05	1019	tags=80%, list=14%, signal=69%	ENSG00000237541/ENSG00000179344/ENSG00000165406/ENSG00000223865/ENSG00000196735/ENSG00000204287/ENSG00000196126/ENSG00000204252/ENSG00000198502/ENSG00000019582/ENSG00000231389/ENSG00000174080
GOCC_REPLISOME	GOCC_REPLISOME	12	0.744247	2.51649	3.17348e-06	3.82857e-09	4.27306e-05	1151	tags=83%, list=16%, signal=70%	ENSG00000062822/ENSG00000112118/ENSG00000014138/ENSG00000159147/ENSG00000077514/ENSG00000132646/ENSG00000198056/ENSG00000117748/ENSG00000106628/ENSG00000146143
GOBP_PEPTIDE_ANTIGEN_ASSEMBLY_WITH_MHC_PROTEIN_COMPLEX	GOBP_PEPTIDE_ANTIGEN_ASSEMBLY_WITH_MHC_PROTEIN_COMPLEX	10	-0.753236	-2.88481	3.20801e-06	3.82857e-09	4.28386e-05	1019	tags=90%, list=14%, signal=77%	ENSG00000237541/ENSG00000179344/ENSG00000223865/ENSG00000196735/ENSG00000204287/ENSG00000196126/ENSG00000204252/ENSG00000198502/ENSG00000231389
GOBP_CYTOKINETIC_PROCESS	GOBP_CYTOKINETIC_PROCESS	20	0.631236	2.52225	3.20515e-06	3.82857e-09	4.28386e-05	319	tags=45%, list=4%, signal=43%	ENSG00000178999/ENSG00000138180/ENSG00000112984/ENSG00000161800/ENSG00000011426/ENSG00000138182/ENSG00000114346/ENSG00000213024/ENSG00000170037
GOCC_LATE_ENDOSOME	GOCC_LATE_ENDOSOME	111	-0.213854	-2.49548	3.34599e-06	3.82857e-09	4.44973e-05	3631	tags=77%, list=51%, signal=39%	ENSG00000168824/ENSG00000110243/ENSG00000119979/ENSG00000074319/ENSG00000099282/ENSG00000119396/ENSG00000159210/ENSG00000139722/ENSG00000135404/ENSG00000070371/ENSG00000106688/ENSG00000116586/ENSG00000072849/ENSG00000188050/ENSG00000177058/ENSG00000078142/ENSG00000068697/ENSG00000130164/ENSG00000149357/ENSG00000115020/ENSG00000179520/ENSG00000184056/ENSG00000105223/ENSG00000138600/ENSG00000137561…
GOCC_PRECATALYTIC_SPLICEOSOME	GOCC_PRECATALYTIC_SPLICEOSOME	39	0.506131	2.53072	3.38549e-06	3.82857e-09	4.4838e-05	2588	tags=79%, list=36%, signal=51%	ENSG00000115128/ENSG00000143977/ENSG00000167088/ENSG00000131876/ENSG00000100410/ENSG00000130520/ENSG00000130332/ENSG00000100028/ENSG00000136875/ENSG00000182004/ENSG00000134748/ENSG00000143368/ENSG00000125743/ENSG00000175467/ENSG00000137656/ENSG00000087365/ENSG00000139343/ENSG00000183431/ENSG00000105618/ENSG00000104897/ENSG00000141759/ENSG00000128534/ENSG00000170860/ENSG00000100138/ENSG00000204560…
GOBP_POSITIVE_REGULATION_OF_CELL_KILLING	GOBP_POSITIVE_REGULATION_OF_CELL_KILLING	22	-0.522955	-2.89564	3.63473e-06	3.82857e-09	4.79425e-05	1866	tags=82%, list=26%, signal=61%	ENSG00000073008/ENSG00000206503/ENSG00000158477/ENSG00000158485/ENSG00000109943/ENSG00000204475/ENSG00000204592/ENSG00000081237/ENSG00000162739/ENSG00000180644/ENSG00000183918/ENSG00000169896/ENSG00000134539/ENSG00000204287/ENSG00000196126/ENSG00000158488/ENSG00000158481/ENSG00000173757
GOMF_OXIDOREDUCTASE_ACTIVITY_ACTING_ON_NAD_P_H	GOMF_OXIDOREDUCTASE_ACTIVITY_ACTING_ON_NAD_P_H	34	-0.405292	-2.86953	3.67868e-06	3.82857e-09	4.81294e-05	1645	tags=62%, list=23%, signal=48%	ENSG00000184752/ENSG00000165168/ENSG00000255346/ENSG00000196139/ENSG00000116791/ENSG00000128609/ENSG00000109390/ENSG00000198099/ENSG00000145439/ENSG00000007952/ENSG00000131781/ENSG00000156709/ENSG00000198695/ENSG00000198888/ENSG00000125356/ENSG00000184719/ENSG00000198840/ENSG00000198763/ENSG00000198786/ENSG00000198886/ENSG00000212907
GOMF_DNA_SECONDARY_STRUCTURE_BINDING	GOMF_DNA_SECONDARY_STRUCTURE_BINDING	31	0.539738	2.49929	3.67159e-06	3.82857e-09	4.81294e-05	923	tags=52%, list=13%, signal=45%	ENSG00000109674/ENSG00000111247/ENSG00000160957/ENSG00000197299/ENSG00000092853/ENSG00000196584/ENSG00000164104/ENSG00000126215/ENSG00000095002/ENSG00000178295/ENSG00000108384/ENSG00000070950/ENSG00000138668/ENSG00000116062/ENSG00000187790/ENSG00000149948
GOMF_PLUS_END_DIRECTED_MICROTUBULE_MOTOR_ACTIVITY	GOMF_PLUS_END_DIRECTED_MICROTUBULE_MOTOR_ACTIVITY	10	0.776805	2.45748	3.81761e-06	3.82857e-09	4.97456e-05	175	tags=60%, list=2%, signal=59%	ENSG00000186185/ENSG00000118193/ENSG00000138160/ENSG00000121621/ENSG00000138778/ENSG00000138182
GOBP_POSITIVE_REGULATION_OF_CYTOKINESIS	GOBP_POSITIVE_REGULATION_OF_CYTOKINESIS	18	0.643927	2.49185	4.49617e-06	3.82857e-09	5.83523e-05	1128	tags=61%, list=16%, signal=52%	ENSG00000178999/ENSG00000118193/ENSG00000137807/ENSG00000161800/ENSG00000094804/ENSG00000138182/ENSG00000114346/ENSG00000213024/ENSG00000101224/ENSG00000070831/ENSG00000122966
GOMF_NADH_DEHYDROGENASE_ACTIVITY	GOMF_NADH_DEHYDROGENASE_ACTIVITY	17	-0.586843	-2.96581	4.55405e-06	3.82857e-09	5.88671e-05	404	tags=53%, list=6%, signal=50%	ENSG00000156709/ENSG00000198695/ENSG00000198888/ENSG00000125356/ENSG00000198840/ENSG00000198763/ENSG00000198786/ENSG00000198886/ENSG00000212907
GOMF_OXIDOREDUCTASE_ACTIVITY_ACTING_ON_PAIRED_DONORS_WITH_INCORPORATION_OR_REDUCTION_OF_MOLECULAR_OXYGEN_NAD_P_H_AS_ONE_DONOR_AND_INCORPORATION_OF_ONE_ATOM_OF_OXYGEN	GOMF_OXIDOREDUCTASE_ACTIVITY_ACTING_ON_PAIRED_DONORS_WITH_INCORPORATION_OR_REDUCTION_OF_MOLECULAR_OXYGEN_NAD_P_H_AS_ONE_DONOR_AND_INCORPORATION_OF_ONE_ATOM_OF_OXYGEN	19	-0.568453	-2.94952	4.66768e-06	3.82857e-09	6.00956e-05	523	tags=58%, list=7%, signal=54%	ENSG00000131781/ENSG00000167910/ENSG00000094963/ENSG00000135929/ENSG00000007933/ENSG00000172817/ENSG00000171903/ENSG00000170271/ENSG00000160868/ENSG00000122787/ENSG00000076258
GOBP_POSTREPLICATION_REPAIR	GOBP_POSTREPLICATION_REPAIR	22	0.594834	2.46887	4.78231e-06	3.82857e-09	6.1327e-05	1133	tags=59%, list=16%, signal=50%	ENSG00000166803/ENSG00000143476/ENSG00000062822/ENSG00000100479/ENSG00000116670/ENSG00000012048/ENSG00000095002/ENSG00000077514/ENSG00000132646/ENSG00000070950/ENSG00000162585/ENSG00000010072/ENSG00000106628
GOBP_REGULATION_OF_MRNA_METABOLIC_PROCESS	GOBP_REGULATION_OF_MRNA_METABOLIC_PROCESS	149	0.321552	2.10059	5.34169e-06	3.82857e-09	6.82296e-05	2896	tags=61%, list=40%, signal=37%	ENSG00000077312/ENSG00000101412/ENSG00000138376/ENSG00000162775/ENSG00000065978/ENSG00000104824/ENSG00000115875/ENSG00000127191/ENSG00000112081/ENSG00000162385/ENSG00000135486/ENSG00000161547/ENSG00000121774/ENSG00000265241/ENSG00000144231/ENSG00000092199/ENSG00000141543/ENSG00000130713/ENSG00000120699/ENSG00000116001/ENSG00000168002/ENSG00000122566/ENSG00000143368/ENSG00000138668/ENSG00000090621…
GOCC_HETEROCHROMATIN	GOCC_HETEROCHROMATIN	46	0.469851	2.46948	5.55243e-06	3.82857e-09	7.06422e-05	1258	tags=48%, list=18%, signal=40%	ENSG00000115163/ENSG00000276043/ENSG00000154920/ENSG00000171320/ENSG00000106462/ENSG00000119969/ENSG00000130816/ENSG00000101945/ENSG00000164032/ENSG00000173894/ENSG00000151503/ENSG00000071655/ENSG00000133247/ENSG00000092470/ENSG00000147889/ENSG00000130726/ENSG00000119772/ENSG00000113648/ENSG00000149948/ENSG00000168298/ENSG00000149503/ENSG00000122565
GOCC_SPLICEOSOMAL_TRI_SNRNP_COMPLEX	GOCC_SPLICEOSOMAL_TRI_SNRNP_COMPLEX	25	0.572817	2.48644	5.72528e-06	3.82857e-09	7.25557e-05	2500	tags=88%, list=35%, signal=58%	ENSG00000143977/ENSG00000167088/ENSG00000130520/ENSG00000130332/ENSG00000100028/ENSG00000136875/ENSG00000171960/ENSG00000182004/ENSG00000168883/ENSG00000140830/ENSG00000125743/ENSG00000175467/ENSG00000139343/ENSG00000105618/ENSG00000141759/ENSG00000128534/ENSG00000170860/ENSG00000100138/ENSG00000125835/ENSG00000204392/ENSG00000106355/ENSG00000117360
GOCC_INNER_MITOCHONDRIAL_MEMBRANE_PROTEIN_COMPLEX	GOCC_INNER_MITOCHONDRIAL_MEMBRANE_PROTEIN_COMPLEX	67	-0.276682	-2.63308	5.76152e-06	3.82857e-09	7.27297e-05	531	tags=27%, list=7%, signal=25%	ENSG00000155008/ENSG00000131174/ENSG00000161281/ENSG00000198695/ENSG00000198888/ENSG00000125356/ENSG00000184903/ENSG00000198840/ENSG00000198938/ENSG00000198712/ENSG00000198763/ENSG00000198786/ENSG00000198727/ENSG00000198899/ENSG00000198886/ENSG00000198804/ENSG00000212907/ENSG00000228253
GOBP_REGULATION_OF_LEUKOCYTE_MEDIATED_CYTOTOXICITY	GOBP_REGULATION_OF_LEUKOCYTE_MEDIATED_CYTOTOXICITY	27	-0.449971	-2.85042	6.20573e-06	3.82857e-09	7.80323e-05	1866	tags=74%, list=26%, signal=55%	ENSG00000073008/ENSG00000206073/ENSG00000206503/ENSG00000158477/ENSG00000158485/ENSG00000109943/ENSG00000204475/ENSG00000204592/ENSG00000081237/ENSG00000162739/ENSG00000183918/ENSG00000169896/ENSG00000134539/ENSG00000204287/ENSG00000196126/ENSG00000168329/ENSG00000158488/ENSG00000158481/ENSG00000163687/ENSG00000173757
GOBP_CELLULAR_DEFENSE_RESPONSE	GOBP_CELLULAR_DEFENSE_RESPONSE	21	-0.531283	-2.92691	6.30856e-06	3.82857e-09	7.90179e-05	1564	tags=76%, list=22%, signal=60%	ENSG00000112486/ENSG00000110719/ENSG00000120899/ENSG00000180644/ENSG00000160791/ENSG00000183918/ENSG00000139187/ENSG00000163519/ENSG00000137033/ENSG00000163563/ENSG00000154589/ENSG00000121807/ENSG00000168329/ENSG00000240403/ENSG00000146038/ENSG00000108679
GOBP_SPINDLE_LOCALIZATION	GOBP_SPINDLE_LOCALIZATION	28	0.547515	2.45606	6.49493e-06	3.82857e-09	8.10381e-05	1692	tags=64%, list=24%, signal=49%	ENSG00000115163/ENSG00000080986/ENSG00000166851/ENSG00000066279/ENSG00000135476/ENSG00000186193/ENSG00000040275/ENSG00000072864/ENSG00000172757/ENSG00000164109/ENSG00000108424/ENSG00000121957/ENSG00000137804/ENSG00000115091/ENSG00000138071/ENSG00000136861/ENSG00000161609/ENSG00000166579
GOBP_RESPONSE_TO_UV	GOBP_RESPONSE_TO_UV	70	0.415903	2.4049	6.78193e-06	3.82857e-09	8.42936e-05	2345	tags=60%, list=33%, signal=41%	ENSG00000178999/ENSG00000168078/ENSG00000166803/ENSG00000143476/ENSG00000139618/ENSG00000062822/ENSG00000168496/ENSG00000149554/ENSG00000164045/ENSG00000183207/ENSG00000095002/ENSG00000077514/ENSG00000188976/ENSG00000132646/ENSG00000162607/ENSG00000132906/ENSG00000116062/ENSG00000136997/ENSG00000172428/ENSG00000186792/ENSG00000164305/ENSG00000010072/ENSG00000134001/ENSG00000143799/ENSG00000196611…
GOBP_PROTON_TRANSMEMBRANE_TRANSPORT	GOBP_PROTON_TRANSMEMBRANE_TRANSPORT	50	-0.322965	-2.66648	6.98873e-06	3.82857e-09	8.65312e-05	1535	tags=52%, list=21%, signal=41%	ENSG00000110719/ENSG00000156885/ENSG00000138495/ENSG00000255346/ENSG00000110911/ENSG00000172139/ENSG00000171365/ENSG00000065923/ENSG00000147416/ENSG00000171130/ENSG00000109572/ENSG00000165240/ENSG00000176410/ENSG00000131174/ENSG00000161281/ENSG00000073464/ENSG00000181804/ENSG00000151729/ENSG00000198938/ENSG00000198712/ENSG00000198786/ENSG00000198727/ENSG00000198899/ENSG00000198886/ENSG00000198804…
GOBP_TRANSLESION_SYNTHESIS	GOBP_TRANSLESION_SYNTHESIS	14	0.686018	2.42773	7.09139e-06	3.82857e-09	8.74672e-05	1133	tags=71%, list=16%, signal=60%	ENSG00000166803/ENSG00000143476/ENSG00000062822/ENSG00000100479/ENSG00000116670/ENSG00000077514/ENSG00000132646/ENSG00000162585/ENSG00000010072/ENSG00000106628
GOBP_ANTIGEN_PROCESSING_AND_PRESENTATION_OF_EXOGENOUS_PEPTIDE_ANTIGEN	GOBP_ANTIGEN_PROCESSING_AND_PRESENTATION_OF_EXOGENOUS_PEPTIDE_ANTIGEN	17	-0.575339	-2.90768	7.4786e-06	3.82857e-09	9.18924e-05	1019	tags=82%, list=14%, signal=71%	ENSG00000206503/ENSG00000204592/ENSG00000237541/ENSG00000179344/ENSG00000223865/ENSG00000196735/ENSG00000204287/ENSG00000196126/ENSG00000204252/ENSG00000198502/ENSG00000019582/ENSG00000231389/ENSG00000174080/ENSG00000151690
GOBP_ANATOMICAL_STRUCTURE_HOMEOSTASIS	GOBP_ANATOMICAL_STRUCTURE_HOMEOSTASIS	114	-0.208122	-2.58053	7.58529e-06	3.82857e-09	9.24998e-05	1480	tags=43%, list=21%, signal=35%	ENSG00000152556/ENSG00000016402/ENSG00000122122/ENSG00000141655/ENSG00000122194/ENSG00000171773/ENSG00000120899/ENSG00000143195/ENSG00000125863/ENSG00000004468/ENSG00000106211/ENSG00000162896/ENSG00000103811/ENSG00000138207/ENSG00000154639/ENSG00000166086/ENSG00000197971/ENSG00000103546/ENSG00000138379/ENSG00000108405/ENSG00000125124/ENSG00000107736/ENSG00000166340/ENSG00000117020/ENSG00000165092…
GOBP_NEGATIVE_REGULATION_OF_DNA_DEPENDENT_DNA_REPLICATION	GOBP_NEGATIVE_REGULATION_OF_DNA_DEPENDENT_DNA_REPLICATION	12	0.729618	2.46703	7.57134e-06	3.82857e-09	9.24998e-05	270	tags=58%, list=4%, signal=56%	ENSG00000167513/ENSG00000139618/ENSG00000197299/ENSG00000111602/ENSG00000112312/ENSG00000112029/ENSG00000159147
GOBP_OLEFINIC_COMPOUND_METABOLIC_PROCESS	GOBP_OLEFINIC_COMPOUND_METABOLIC_PROCESS	53	-0.306321	-2.62994	7.82321e-06	3.82857e-09	9.50425e-05	1654	tags=55%, list=23%, signal=42%	ENSG00000134824/ENSG00000135241/ENSG00000172955/ENSG00000012779/ENSG00000196139/ENSG00000059377/ENSG00000138207/ENSG00000198099/ENSG00000085662/ENSG00000255974/ENSG00000179142/ENSG00000165092/ENSG00000213366/ENSG00000196616/ENSG00000081051/ENSG00000138115/ENSG00000105499/ENSG00000006757/ENSG00000120915/ENSG00000243955/ENSG00000165591/ENSG00000160870/ENSG00000171903/ENSG00000186204/ENSG00000155016…
GOMF_MONOCARBOXYLIC_ACID_BINDING	GOMF_MONOCARBOXYLIC_ACID_BINDING	18	-0.563969	-2.88279	8.07924e-06	3.82857e-09	9.77854e-05	1911	tags=83%, list=27%, signal=61%	ENSG00000111424/ENSG00000130208/ENSG00000196139/ENSG00000241119/ENSG00000121769/ENSG00000170231/ENSG00000242366/ENSG00000213366/ENSG00000241635/ENSG00000081051/ENSG00000243955/ENSG00000172345/ENSG00000244122/ENSG00000167165/ENSG00000171903
GOBP_HISTONE_PHOSPHORYLATION	GOBP_HISTONE_PHOSPHORYLATION	23	0.583319	2.4583	8.1628e-06	3.82857e-09	9.84282e-05	1276	tags=57%, list=18%, signal=47%	ENSG00000178999/ENSG00000170312/ENSG00000145386/ENSG00000087586/ENSG00000177602/ENSG00000149554/ENSG00000123374/ENSG00000100749/ENSG00000162302/ENSG00000113648/ENSG00000149948/ENSG00000149503/ENSG00000149923
GOBP_CELLULAR_RESPONSE_TO_XENOBIOTIC_STIMULUS	GOBP_CELLULAR_RESPONSE_TO_XENOBIOTIC_STIMULUS	67	-0.270576	-2.57498	8.43482e-06	3.82857e-09	0.00010133	902	tags=40%, list=13%, signal=36%	ENSG00000255974/ENSG00000144852/ENSG00000145708/ENSG00000242366/ENSG00000213366/ENSG00000110848/ENSG00000241635/ENSG00000138115/ENSG00000164342/ENSG00000243955/ENSG00000081189/ENSG00000131781/ENSG00000244067/ENSG00000094963/ENSG00000160870/ENSG00000138356/ENSG00000143365/ENSG00000244122/ENSG00000055118/ENSG00000167165/ENSG00000053918/ENSG00000171867/ENSG00000186204/ENSG00000155016/ENSG00000106258…
GOBP_ATP_SYNTHESIS_COUPLED_ELECTRON_TRANSPORT	GOBP_ATP_SYNTHESIS_COUPLED_ELECTRON_TRANSPORT	39	-0.3706	-2.85146	9.65656e-06	3.82857e-09	0.000115501	370	tags=36%, list=5%, signal=34%	ENSG00000161281/ENSG00000198695/ENSG00000198888/ENSG00000125356/ENSG00000198840/ENSG00000198938/ENSG00000198712/ENSG00000198763/ENSG00000198786/ENSG00000136003/ENSG00000198727/ENSG00000198886/ENSG00000198804/ENSG00000212907
GOBP_REGULATION_OF_MEIOTIC_CELL_CYCLE	GOBP_REGULATION_OF_MEIOTIC_CELL_CYCLE	25	0.565979	2.45676	9.68588e-06	3.82857e-09	0.000115501	535	tags=44%, list=7%, signal=41%	ENSG00000117399/ENSG00000066279/ENSG00000071539/ENSG00000158402/ENSG00000111247/ENSG00000156509/ENSG00000181773/ENSG00000164045/ENSG00000112742/ENSG00000112029/ENSG00000101224
GOBP_HISTONE_MODIFICATION	GOBP_HISTONE_MODIFICATION	232	0.285481	1.95615	9.79526e-06	3.82857e-09	0.000115949	2842	tags=55%, list=40%, signal=34%	ENSG00000178999/ENSG00000170312/ENSG00000276043/ENSG00000145386/ENSG00000087586/ENSG00000139618/ENSG00000106462/ENSG00000177602/ENSG00000149554/ENSG00000119403/ENSG00000130816/ENSG00000101945/ENSG00000123374/ENSG00000100749/ENSG00000152455/ENSG00000183207/ENSG00000012048/ENSG00000183955/ENSG00000146918/ENSG00000143033/ENSG00000196363/ENSG00000071655/ENSG00000128708/ENSG00000133247/ENSG00000148835…
GOBP_REGULATION_OF_TRANSFERASE_ACTIVITY	GOBP_REGULATION_OF_TRANSFERASE_ACTIVITY	363	0.254232	1.80539	9.79526e-06	3.82857e-09	0.000115949	1777	tags=34%, list=25%, signal=27%	ENSG00000117399/ENSG00000178999/ENSG00000175063/ENSG00000166851/ENSG00000100526/ENSG00000140451/ENSG00000145386/ENSG00000157456/ENSG00000117650/ENSG00000156970/ENSG00000118193/ENSG00000134222/ENSG00000134057/ENSG00000127564/ENSG00000088325/ENSG00000158402/ENSG00000106462/ENSG00000108106/ENSG00000094804/ENSG00000138778/ENSG00000131153/ENSG00000197299/ENSG00000092853/ENSG00000101003/ENSG00000164045…
GOBP_MITOTIC_G2_DNA_DAMAGE_CHECKPOINT_SIGNALING	GOBP_MITOTIC_G2_DNA_DAMAGE_CHECKPOINT_SIGNALING	20	0.61431	2.45462	9.86074e-06	3.82857e-09	0.000116298	270	tags=45%, list=4%, signal=43%	ENSG00000170312/ENSG00000166851/ENSG00000143476/ENSG00000140534/ENSG00000149554/ENSG00000197299/ENSG00000092853/ENSG00000012048/ENSG00000159147
GOMF_MRNA_BINDING	GOMF_MRNA_BINDING	162	0.316982	2.08443	1.01954e-05	3.82857e-09	0.000119808	2385	tags=52%, list=33%, signal=36%	ENSG00000176890/ENSG00000228716/ENSG00000115128/ENSG00000171863/ENSG00000140988/ENSG00000162775/ENSG00000065978/ENSG00000176102/ENSG00000104824/ENSG00000183684/ENSG00000136942/ENSG00000129351/ENSG00000149273/ENSG00000160679/ENSG00000121774/ENSG00000265241/ENSG00000092199/ENSG00000141543/ENSG00000138385/ENSG00000120699/ENSG00000142541/ENSG00000182199/ENSG00000116001/ENSG00000122566/ENSG00000138668…
GOBP_MITOCHONDRIAL_ELECTRON_TRANSPORT_NADH_TO_UBIQUINONE	GOBP_MITOCHONDRIAL_ELECTRON_TRANSPORT_NADH_TO_UBIQUINONE	19	-0.545804	-2.832	1.15674e-05	3.82857e-09	0.000135438	338	tags=68%, list=5%, signal=65%	ENSG00000120675/ENSG00000128609/ENSG00000109390/ENSG00000158828/ENSG00000198695/ENSG00000198888/ENSG00000125356/ENSG00000198840/ENSG00000198763/ENSG00000198786/ENSG00000136003/ENSG00000198886/ENSG00000212907
GOBP_RIBOSOMAL_LARGE_SUBUNIT_BIOGENESIS	GOBP_RIBOSOMAL_LARGE_SUBUNIT_BIOGENESIS	51	0.43871	2.35861	1.19018e-05	3.82857e-09	0.00013885	2989	tags=78%, list=42%, signal=46%	ENSG00000136942/ENSG00000089157/ENSG00000188976/ENSG00000155438/ENSG00000053372/ENSG00000143748/ENSG00000148303/ENSG00000148296/ENSG00000155393/ENSG00000142676/ENSG00000111641/ENSG00000122406/ENSG00000113460/ENSG00000162408/ENSG00000131653/ENSG00000089009/ENSG00000117133/ENSG00000198242/ENSG00000198755/ENSG00000100316/ENSG00000132603/ENSG00000107937/ENSG00000088205/ENSG00000261236/ENSG00000100029…
GOCC_DNA_PACKAGING_COMPLEX	GOCC_DNA_PACKAGING_COMPLEX	75	0.396053	2.3273	1.21348e-05	3.82857e-09	0.00014106	3379	tags=79%, list=47%, signal=42%	ENSG00000115163/ENSG00000121152/ENSG00000109805/ENSG00000010292/ENSG00000188486/ENSG00000183207/ENSG00000164032/ENSG00000025770/ENSG00000146918/ENSG00000151503/ENSG00000275713/ENSG00000136824/ENSG00000276180/ENSG00000184897/ENSG00000101189/ENSG00000197409/ENSG00000113648/ENSG00000113810/ENSG00000168298/ENSG00000163159/ENSG00000197903/ENSG00000278828/ENSG00000183495/ENSG00000196747/ENSG00000163041…
GOMF_OXIDOREDUCTASE_ACTIVITY_ACTING_ON_NAD_P_H_QUINONE_OR_SIMILAR_COMPOUND_AS_ACCEPTOR	GOMF_OXIDOREDUCTASE_ACTIVITY_ACTING_ON_NAD_P_H_QUINONE_OR_SIMILAR_COMPOUND_AS_ACCEPTOR	22	-0.495683	-2.74464	1.26577e-05	3.82857e-09	0.00014661	1401	tags=64%, list=19%, signal=51%	ENSG00000196139/ENSG00000116791/ENSG00000128609/ENSG00000109390/ENSG00000198099/ENSG00000145439/ENSG00000198695/ENSG00000198888/ENSG00000125356/ENSG00000198840/ENSG00000198763/ENSG00000198786/ENSG00000198886/ENSG00000212907
GOBP_DNA_STRAND_ELONGATION	GOBP_DNA_STRAND_ELONGATION	31	0.523098	2.42224	1.28866e-05	3.82857e-09	0.000148729	843	tags=48%, list=12%, signal=43%	ENSG00000166508/ENSG00000138346/ENSG00000101003/ENSG00000112118/ENSG00000104738/ENSG00000105486/ENSG00000183207/ENSG00000163918/ENSG00000077514/ENSG00000133119/ENSG00000177084/ENSG00000148229/ENSG00000132646/ENSG00000105619/ENSG00000118655
GOBP_LEUKOCYTE_CELL_CELL_ADHESION	GOBP_LEUKOCYTE_CELL_CELL_ADHESION	130	-0.185043	-2.52173	1.29885e-05	3.82857e-09	0.000148842	1706	tags=48%, list=24%, signal=37%	ENSG00000125726/ENSG00000146072/ENSG00000163874/ENSG00000206503/ENSG00000170298/ENSG00000164136/ENSG00000163599/ENSG00000169403/ENSG00000126353/ENSG00000118689/ENSG00000012779/ENSG00000110876/ENSG00000102245/ENSG00000107562/ENSG00000122122/ENSG00000175097/ENSG00000109943/ENSG00000131507/ENSG00000204592/ENSG00000081237/ENSG00000143195/ENSG00000198851/ENSG00000112299/ENSG00000105639/ENSG00000108946…
GOBP_REGULATION_OF_CYTOSOLIC_CALCIUM_ION_CONCENTRATION	GOBP_REGULATION_OF_CYTOSOLIC_CALCIUM_ION_CONCENTRATION	115	-0.199773	-2.43934	1.29864e-05	3.82857e-09	0.000148842	1779	tags=50%, list=25%, signal=38%	ENSG00000113448/ENSG00000143322/ENSG00000095209/ENSG00000147145/ENSG00000149596/ENSG00000155962/ENSG00000140939/ENSG00000135744/ENSG00000112486/ENSG00000141433/ENSG00000140030/ENSG00000126353/ENSG00000186439/ENSG00000147138/ENSG00000117560/ENSG00000118762/ENSG00000120899/ENSG00000125910/ENSG00000081237/ENSG00000155511/ENSG00000004468/ENSG00000105639/ENSG00000164850/ENSG00000186815/ENSG00000074621…
GOMF_OXIDOREDUCTASE_ACTIVITY_ACTING_ON_THE_ALDEHYDE_OR_OXO_GROUP_OF_DONORS	GOMF_OXIDOREDUCTASE_ACTIVITY_ACTING_ON_THE_ALDEHYDE_OR_OXO_GROUP_OF_DONORS	25	-0.460266	-2.73376	1.32828e-05	3.82857e-09	0.000151676	1401	tags=64%, list=19%, signal=52%	ENSG00000196139/ENSG00000119711/ENSG00000105953/ENSG00000131828/ENSG00000197444/ENSG00000198099/ENSG00000085662/ENSG00000006534/ENSG00000165092/ENSG00000164904/ENSG00000131781/ENSG00000144908/ENSG00000135929/ENSG00000138356/ENSG00000112294/ENSG00000111275
GOBP_RIBONUCLEOPROTEIN_COMPLEX_SUBUNIT_ORGANIZATION	GOBP_RIBONUCLEOPROTEIN_COMPLEX_SUBUNIT_ORGANIZATION	122	0.343883	2.18679	1.40776e-05	3.82857e-09	0.000160186	2931	tags=64%, list=41%, signal=39%	ENSG00000183207/ENSG00000143977/ENSG00000167088/ENSG00000130520/ENSG00000089157/ENSG00000105372/ENSG00000053372/ENSG00000100028/ENSG00000144231/ENSG00000182004/ENSG00000142541/ENSG00000126070/ENSG00000168883/ENSG00000142252/ENSG00000136937/ENSG00000079246/ENSG00000142676/ENSG00000123908/ENSG00000104872/ENSG00000125743/ENSG00000240682/ENSG00000175467/ENSG00000092208/ENSG00000139726/ENSG00000115268…
GOMF_OXIDOREDUCTASE_ACTIVITY_ACTING_ON_PAIRED_DONORS_WITH_INCORPORATION_OR_REDUCTION_OF_MOLECULAR_OXYGEN_REDUCED_FLAVIN_OR_FLAVOPROTEIN_AS_ONE_DONOR_AND_INCORPORATION_OF_ONE_ATOM_OF_OXYGEN	GOMF_OXIDOREDUCTASE_ACTIVITY_ACTING_ON_PAIRED_DONORS_WITH_INCORPORATION_OR_REDUCTION_OF_MOLECULAR_OXYGEN_REDUCED_FLAVIN_OR_FLAVOPROTEIN_AS_ONE_DONOR_AND_INCORPORATION_OF_ONE_ATOM_OF_OXYGEN	17	-0.559322	-2.82673	1.45272e-05	3.82857e-09	0.000164723	902	tags=65%, list=13%, signal=57%	ENSG00000255974/ENSG00000138115/ENSG00000167910/ENSG00000160870/ENSG00000172817/ENSG00000171903/ENSG00000142973/ENSG00000186204/ENSG00000155016/ENSG00000106258/ENSG00000160868
GOBP_ORGANELLE_LOCALIZATION	GOBP_ORGANELLE_LOCALIZATION	222	0.281943	1.92022	1.497e-05	3.82857e-09	0.000169149	1735	tags=35%, list=24%, signal=27%	ENSG00000142945/ENSG00000134690/ENSG00000178999/ENSG00000115163/ENSG00000237649/ENSG00000126787/ENSG00000138180/ENSG00000080986/ENSG00000143228/ENSG00000166851/ENSG00000066279/ENSG00000146670/ENSG00000117724/ENSG00000076382/ENSG00000118193/ENSG00000134222/ENSG00000134057/ENSG00000167513/ENSG00000121621/ENSG00000135476/ENSG00000138778/ENSG00000101447/ENSG00000174871/ENSG00000188807/ENSG00000079616…
GOBP_OXIDATIVE_PHOSPHORYLATION	GOBP_OXIDATIVE_PHOSPHORYLATION	63	-0.266454	-2.48862	1.60003e-05	3.82857e-09	0.000179536	370	tags=25%, list=5%, signal=24%	ENSG00000161281/ENSG00000198695/ENSG00000198888/ENSG00000125356/ENSG00000198840/ENSG00000198938/ENSG00000198712/ENSG00000198763/ENSG00000198786/ENSG00000136003/ENSG00000198727/ENSG00000198899/ENSG00000198886/ENSG00000198804/ENSG00000212907/ENSG00000228253
GOBP_NEGATIVE_REGULATION_OF_DNA_METABOLIC_PROCESS	GOBP_NEGATIVE_REGULATION_OF_DNA_METABOLIC_PROCESS	58	0.424363	2.35573	1.59776e-05	3.82857e-09	0.000179536	1779	tags=53%, list=25%, signal=41%	ENSG00000140451/ENSG00000051341/ENSG00000175643/ENSG00000185480/ENSG00000149554/ENSG00000197299/ENSG00000127423/ENSG00000116670/ENSG00000184635/ENSG00000181544/ENSG00000095002/ENSG00000135486/ENSG00000149273/ENSG00000092199/ENSG00000130726/ENSG00000079246/ENSG00000116062/ENSG00000184897/ENSG00000171824/ENSG00000149948/ENSG00000168298/ENSG00000167770/ENSG00000143799/ENSG00000012061/ENSG00000172795…
GOBP_REGULATION_OF_CENTROSOME_CYCLE	GOBP_REGULATION_OF_CENTROSOME_CYCLE	29	0.540456	2.44688	1.6435e-05	3.82857e-09	0.000183611	1726	tags=66%, list=24%, signal=50%	ENSG00000087586/ENSG00000123473/ENSG00000075702/ENSG00000142731/ENSG00000162063/ENSG00000012048/ENSG00000126215/ENSG00000213024/ENSG00000082898/ENSG00000178295/ENSG00000151849/ENSG00000141577/ENSG00000156876/ENSG00000159069/ENSG00000145632/ENSG00000239306/ENSG00000136861/ENSG00000169136/ENSG00000116127
GOCC_FANCONI_ANAEMIA_NUCLEAR_COMPLEX	GOCC_FANCONI_ANAEMIA_NUCLEAR_COMPLEX	11	0.730898	2.40539	1.64771e-05	3.82857e-09	0.000183611	1093	tags=82%, list=15%, signal=69%	ENSG00000221829/ENSG00000158169/ENSG00000187741/ENSG00000181544/ENSG00000169689/ENSG00000112039/ENSG00000187790/ENSG00000162585/ENSG00000241563
GOBP_RETINOIC_ACID_METABOLIC_PROCESS	GOBP_RETINOIC_ACID_METABOLIC_PROCESS	17	-0.556573	-2.81283	1.65426e-05	3.82857e-09	0.000183706	1571	tags=76%, list=22%, signal=60%	ENSG00000172955/ENSG00000196139/ENSG00000241119/ENSG00000121064/ENSG00000242366/ENSG00000241635/ENSG00000196616/ENSG00000138115/ENSG00000160870/ENSG00000244122/ENSG00000197580/ENSG00000106258/ENSG00000160868
GOBP_INTERSTRAND_CROSS_LINK_REPAIR	GOBP_INTERSTRAND_CROSS_LINK_REPAIR	21	0.611989	2.50141	1.66178e-05	3.82857e-09	0.00018391	1486	tags=71%, list=21%, signal=57%	ENSG00000051180/ENSG00000109674/ENSG00000111247/ENSG00000125319/ENSG00000144554/ENSG00000126215/ENSG00000169689/ENSG00000168411/ENSG00000164002/ENSG00000118655/ENSG00000187790/ENSG00000162585/ENSG00000152457/ENSG00000012061/ENSG00000185379
GOBP_PEPTIDE_METABOLIC_PROCESS	GOBP_PEPTIDE_METABOLIC_PROCESS	404	0.241209	1.72574	1.7174e-05	3.82857e-09	0.000189417	3607	tags=64%, list=50%, signal=34%	ENSG00000176890/ENSG00000228716/ENSG00000115687/ENSG00000171863/ENSG00000140988/ENSG00000172531/ENSG00000135930/ENSG00000144580/ENSG00000065978/ENSG00000143947/ENSG00000170515/ENSG00000136942/ENSG00000089157/ENSG00000129351/ENSG00000213719/ENSG00000162385/ENSG00000149273/ENSG00000105640/ENSG00000172590/ENSG00000221983/ENSG00000105372/ENSG00000121774/ENSG00000265241/ENSG00000231500/ENSG00000187840…
GOBP_CELLULAR_RESPIRATION	GOBP_CELLULAR_RESPIRATION	93	-0.216225	-2.46534	1.804e-05	3.82857e-09	0.000198292	188	tags=18%, list=3%, signal=18%	ENSG00000198888/ENSG00000125356/ENSG00000184903/ENSG00000198840/ENSG00000109819/ENSG00000198938/ENSG00000198712/ENSG00000198763/ENSG00000167588/ENSG00000198786/ENSG00000136003/ENSG00000198727/ENSG00000198899/ENSG00000198886/ENSG00000198804/ENSG00000212907/ENSG00000228253
GOMF_TETRAPYRROLE_BINDING	GOMF_TETRAPYRROLE_BINDING	51	-0.313201	-2.65602	1.84204e-05	3.82857e-09	0.000201786	902	tags=41%, list=13%, signal=36%	ENSG00000255974/ENSG00000152402/ENSG00000179142/ENSG00000168216/ENSG00000138115/ENSG00000145476/ENSG00000167910/ENSG00000160870/ENSG00000135929/ENSG00000211584/ENSG00000013583/ENSG00000139531/ENSG00000172817/ENSG00000171903/ENSG00000142973/ENSG00000051620/ENSG00000186204/ENSG00000155016/ENSG00000106258/ENSG00000160868/ENSG00000198804
GOBP_CENTRIOLE_ASSEMBLY	GOBP_CENTRIOLE_ASSEMBLY	26	0.5511	2.40685	1.86691e-05	3.82857e-09	0.00020382	2653	tags=85%, list=37%, signal=54%	ENSG00000123473/ENSG00000075702/ENSG00000142731/ENSG00000123374/ENSG00000012048/ENSG00000213024/ENSG00000170037/ENSG00000103995/ENSG00000112877/ENSG00000151849/ENSG00000156876/ENSG00000234602/ENSG00000176225/ENSG00000145632/ENSG00000239306/ENSG00000136861/ENSG00000116127/ENSG00000166004/ENSG00000205250/ENSG00000108395/ENSG00000101639/ENSG00000101624
GOCC_NUCLEAR_PERIPHERY	GOCC_NUCLEAR_PERIPHERY	69	0.396975	2.28898	2.12432e-05	3.82857e-09	0.000231141	2532	tags=61%, list=35%, signal=40%	ENSG00000276043/ENSG00000090889/ENSG00000117724/ENSG00000113368/ENSG00000203760/ENSG00000197299/ENSG00000101945/ENSG00000084774/ENSG00000183207/ENSG00000100410/ENSG00000128708/ENSG00000172757/ENSG00000116560/ENSG00000165802/ENSG00000132646/ENSG00000113140/ENSG00000122566/ENSG00000119772/ENSG00000196504/ENSG00000171617/ENSG00000121390/ENSG00000102900/ENSG00000162664/ENSG00000099783/ENSG00000105229…
GOBP_ANTIGEN_PROCESSING_AND_PRESENTATION_OF_EXOGENOUS_PEPTIDE_ANTIGEN_VIA_MHC_CLASS_II	GOBP_ANTIGEN_PROCESSING_AND_PRESENTATION_OF_EXOGENOUS_PEPTIDE_ANTIGEN_VIA_MHC_CLASS_II	14	-0.611311	-2.81228	2.18442e-05	3.82857e-09	0.000236091	1019	tags=79%, list=14%, signal=68%	ENSG00000237541/ENSG00000179344/ENSG00000223865/ENSG00000196735/ENSG00000204287/ENSG00000196126/ENSG00000204252/ENSG00000198502/ENSG00000019582/ENSG00000231389/ENSG00000174080
GOBP_FEMALE_GAMETE_GENERATION	GOBP_FEMALE_GAMETE_GENERATION	68	0.398706	2.29533	2.17835e-05	3.82857e-09	0.000236091	1940	tags=49%, list=27%, signal=36%	ENSG00000080986/ENSG00000166851/ENSG00000066279/ENSG00000131747/ENSG00000121152/ENSG00000157456/ENSG00000087586/ENSG00000071539/ENSG00000139618/ENSG00000125319/ENSG00000120539/ENSG00000112742/ENSG00000112029/ENSG00000025770/ENSG00000101224/ENSG00000108384/ENSG00000116455/ENSG00000136997/ENSG00000100206/ENSG00000214274/ENSG00000132016/ENSG00000012061/ENSG00000220201/ENSG00000163041/ENSG00000006047…
GOMF_STRUCTURAL_MOLECULE_ACTIVITY	GOMF_STRUCTURAL_MOLECULE_ACTIVITY	307	0.258452	1.81465	2.63892e-05	3.82857e-09	0.000284263	3168	tags=59%, list=44%, signal=34%	ENSG00000113368/ENSG00000176014/ENSG00000095319/ENSG00000136811/ENSG00000171863/ENSG00000196230/ENSG00000140988/ENSG00000213024/ENSG00000188229/ENSG00000134871/ENSG00000143947/ENSG00000136942/ENSG00000089157/ENSG00000163466/ENSG00000149273/ENSG00000105640/ENSG00000172590/ENSG00000221983/ENSG00000184702/ENSG00000105372/ENSG00000204590/ENSG00000231500/ENSG00000137267/ENSG00000071082/ENSG00000170889…
GOBP_REGULATION_OF_LEUKOCYTE_PROLIFERATION	GOBP_REGULATION_OF_LEUKOCYTE_PROLIFERATION	79	-0.236973	-2.49721	2.84833e-05	3.82857e-09	0.000305801	1827	tags=57%, list=25%, signal=43%	ENSG00000196950/ENSG00000100030/ENSG00000071051/ENSG00000110651/ENSG00000125726/ENSG00000146072/ENSG00000206503/ENSG00000170298/ENSG00000164136/ENSG00000163599/ENSG00000185950/ENSG00000102245/ENSG00000122122/ENSG00000109943/ENSG00000131507/ENSG00000204592/ENSG00000081237/ENSG00000204482/ENSG00000198851/ENSG00000004468/ENSG00000105639/ENSG00000108946/ENSG00000120217/ENSG00000117215/ENSG00000117090…
GOBP_POSITIVE_REGULATION_OF_INFLAMMATORY_RESPONSE	GOBP_POSITIVE_REGULATION_OF_INFLAMMATORY_RESPONSE	48	-0.305695	-2.536	2.90243e-05	3.82857e-09	0.000310577	2021	tags=62%, list=28%, signal=45%	ENSG00000006210/ENSG00000126262/ENSG00000185917/ENSG00000110651/ENSG00000085871/ENSG00000164136/ENSG00000135744/ENSG00000126353/ENSG00000091592/ENSG00000141655/ENSG00000131669/ENSG00000204592/ENSG00000105374/ENSG00000196664/ENSG00000050628/ENSG00000100906/ENSG00000137033/ENSG00000164129/ENSG00000188906/ENSG00000176046/ENSG00000060566/ENSG00000172349/ENSG00000121807/ENSG00000164342/ENSG00000134352…
GOBP_POSITIVE_REGULATION_OF_RESPONSE_TO_DNA_DAMAGE_STIMULUS	GOBP_POSITIVE_REGULATION_OF_RESPONSE_TO_DNA_DAMAGE_STIMULUS	73	0.379389	2.21472	2.92938e-05	3.82857e-09	0.000312426	3258	tags=74%, list=45%, signal=41%	ENSG00000111206/ENSG00000111247/ENSG00000188486/ENSG00000111602/ENSG00000116670/ENSG00000183207/ENSG00000012048/ENSG00000181544/ENSG00000172613/ENSG00000133247/ENSG00000141499/ENSG00000149273/ENSG00000132646/ENSG00000170485/ENSG00000130726/ENSG00000013573/ENSG00000101189/ENSG00000136997/ENSG00000149948/ENSG00000167674/ENSG00000158161/ENSG00000163159/ENSG00000105393/ENSG00000143799/ENSG00000183495…
GOMF_SINGLE_STRANDED_RNA_BINDING	GOMF_SINGLE_STRANDED_RNA_BINDING	47	0.440321	2.33055	3.02318e-05	3.82857e-09	0.00032137	2897	tags=77%, list=40%, signal=46%	ENSG00000129351/ENSG00000135486/ENSG00000121774/ENSG00000092199/ENSG00000141543/ENSG00000138385/ENSG00000126070/ENSG00000116001/ENSG00000168002/ENSG00000090621/ENSG00000013573/ENSG00000071626/ENSG00000171824/ENSG00000123908/ENSG00000011304/ENSG00000115844/ENSG00000166889/ENSG00000124562/ENSG00000084072/ENSG00000173818/ENSG00000092847/ENSG00000138035/ENSG00000135829/ENSG00000076067/ENSG00000070756…
GOCC_SMALL_RIBOSOMAL_SUBUNIT	GOCC_SMALL_RIBOSOMAL_SUBUNIT	47	0.439676	2.32713	3.20608e-05	3.82857e-09	0.000339695	3047	tags=79%, list=42%, signal=46%	ENSG00000171863/ENSG00000140988/ENSG00000143947/ENSG00000149273/ENSG00000221983/ENSG00000105372/ENSG00000231500/ENSG00000170889/ENSG00000142937/ENSG00000142534/ENSG00000132676/ENSG00000105193/ENSG00000118181/ENSG00000110700/ENSG00000115268/ENSG00000083845/ENSG00000138326/ENSG00000124614/ENSG00000213741/ENSG00000182774/ENSG00000134419/ENSG00000168028/ENSG00000112306/ENSG00000233927/ENSG00000177954…
GOBP_LEUKOCYTE_PROLIFERATION	GOBP_LEUKOCYTE_PROLIFERATION	101	-0.204221	-2.43455	3.73432e-05	3.82857e-09	0.000394371	1827	tags=53%, list=25%, signal=40%	ENSG00000196950/ENSG00000100030/ENSG00000071051/ENSG00000110651/ENSG00000102034/ENSG00000125726/ENSG00000146072/ENSG00000206503/ENSG00000170298/ENSG00000164136/ENSG00000163599/ENSG00000185950/ENSG00000110719/ENSG00000102245/ENSG00000122122/ENSG00000175097/ENSG00000109943/ENSG00000163932/ENSG00000131507/ENSG00000204592/ENSG00000120885/ENSG00000081237/ENSG00000204482/ENSG00000198851/ENSG00000004468…
GOBP_CELLULAR_RESPONSE_TO_IONIZING_RADIATION	GOBP_CELLULAR_RESPONSE_TO_IONIZING_RADIATION	39	0.471597	2.35805	4.0264e-05	3.82857e-09	0.000423832	1693	tags=56%, list=24%, signal=43%	ENSG00000051180/ENSG00000139618/ENSG00000111247/ENSG00000188486/ENSG00000197299/ENSG00000012048/ENSG00000114346/ENSG00000138376/ENSG00000143493/ENSG00000172613/ENSG00000183765/ENSG00000175854/ENSG00000174775/ENSG00000079246/ENSG00000149948/ENSG00000196419/ENSG00000146872/ENSG00000004487/ENSG00000019549/ENSG00000171792/ENSG00000104529/ENSG00000107485
GOBP_NUCLEOSOME_ORGANIZATION	GOBP_NUCLEOSOME_ORGANIZATION	97	0.354841	2.17556	4.30172e-05	3.82857e-09	0.000451283	3267	tags=71%, list=45%, signal=39%	ENSG00000123485/ENSG00000105011/ENSG00000203760/ENSG00000132780/ENSG00000188486/ENSG00000159259/ENSG00000136938/ENSG00000073111/ENSG00000164104/ENSG00000167670/ENSG00000183207/ENSG00000188312/ENSG00000104147/ENSG00000205531/ENSG00000143401/ENSG00000275713/ENSG00000119335/ENSG00000148229/ENSG00000213551/ENSG00000092201/ENSG00000105619/ENSG00000276180/ENSG00000204209/ENSG00000184897/ENSG00000197409…
GOCC_RIBONUCLEOPROTEIN_GRANULE	GOCC_RIBONUCLEOPROTEIN_GRANULE	120	0.3252	2.06238	4.31511e-05	3.82857e-09	0.000451283	2006	tags=47%, list=28%, signal=34%	ENSG00000179750/ENSG00000254726/ENSG00000143977/ENSG00000196230/ENSG00000138376/ENSG00000135930/ENSG00000144580/ENSG00000065978/ENSG00000104824/ENSG00000130520/ENSG00000089157/ENSG00000160679/ENSG00000144231/ENSG00000108424/ENSG00000116030/ENSG00000205323/ENSG00000126070/ENSG00000165916/ENSG00000116001/ENSG00000168002/ENSG00000090621/ENSG00000115053/ENSG00000125755/ENSG00000107338/ENSG00000123908…
GOBP_MISMATCH_REPAIR	GOBP_MISMATCH_REPAIR	21	0.593073	2.42409	4.64743e-05	3.82857e-09	0.000484469	1946	tags=76%, list=27%, signal=56%	ENSG00000174371/ENSG00000104889/ENSG00000105486/ENSG00000139372/ENSG00000095002/ENSG00000077514/ENSG00000078900/ENSG00000064933/ENSG00000132646/ENSG00000116062/ENSG00000117748/ENSG00000132781/ENSG00000012061/ENSG00000189403/ENSG00000100429/ENSG00000106399
GOCC_METHYLOSOME	GOCC_METHYLOSOME	12	0.691488	2.3381	4.95507e-05	3.82857e-09	0.000513228	1778	tags=92%, list=25%, signal=69%	ENSG00000143977/ENSG00000167088/ENSG00000100028/ENSG00000182004/ENSG00000100632/ENSG00000116455/ENSG00000125743/ENSG00000139343/ENSG00000074201/ENSG00000126457/ENSG00000100462
GOBP_ORGANIC_ACID_CATABOLIC_PROCESS	GOBP_ORGANIC_ACID_CATABOLIC_PROCESS	81	-0.226577	-2.2971	4.94916e-05	3.82857e-09	0.000513228	1479	tags=43%, list=21%, signal=35%	ENSG00000147576/ENSG00000113492/ENSG00000103150/ENSG00000119711/ENSG00000242110/ENSG00000102032/ENSG00000146151/ENSG00000183032/ENSG00000170835/ENSG00000075239/ENSG00000173208/ENSG00000171503/ENSG00000113552/ENSG00000240303/ENSG00000150540/ENSG00000100033/ENSG00000005469/ENSG00000196177/ENSG00000198650/ENSG00000203797/ENSG00000182890/ENSG00000140876/ENSG00000144908/ENSG00000183044/ENSG00000167701…
GOMF_ACTIVE_TRANSMEMBRANE_TRANSPORTER_ACTIVITY	GOMF_ACTIVE_TRANSMEMBRANE_TRANSPORTER_ACTIVITY	129	-0.176973	-2.28712	5.19357e-05	3.82857e-09	0.000536212	1219	tags=33%, list=17%, signal=28%	ENSG00000128609/ENSG00000074621/ENSG00000173208/ENSG00000109390/ENSG00000065923/ENSG00000103546/ENSG00000165029/ENSG00000140199/ENSG00000117834/ENSG00000147416/ENSG00000145217/ENSG00000171130/ENSG00000137491/ENSG00000109572/ENSG00000141338/ENSG00000165240/ENSG00000143153/ENSG00000187486/ENSG00000118596/ENSG00000167972/ENSG00000131174/ENSG00000112394/ENSG00000161281/ENSG00000118777/ENSG00000198695…
GOBP_DEOXYRIBOSE_PHOSPHATE_METABOLIC_PROCESS	GOBP_DEOXYRIBOSE_PHOSPHATE_METABOLIC_PROCESS	22	0.551897	2.29066	5.23332e-05	3.82857e-09	0.000538595	1703	tags=64%, list=24%, signal=49%	ENSG00000171848/ENSG00000176890/ENSG00000168393/ENSG00000139372/ENSG00000167325/ENSG00000143774/ENSG00000114956/ENSG00000198805/ENSG00000128951/ENSG00000136159/ENSG00000158125/ENSG00000205309/ENSG00000125458/ENSG00000065057
GOBP_NUCLEUS_ORGANIZATION	GOBP_NUCLEUS_ORGANIZATION	69	0.383975	2.21402	5.38853e-05	3.82857e-09	0.000552809	1692	tags=46%, list=24%, signal=36%	ENSG00000170312/ENSG00000138180/ENSG00000166851/ENSG00000113368/ENSG00000168476/ENSG00000149554/ENSG00000164104/ENSG00000166881/ENSG00000101945/ENSG00000100749/ENSG00000141499/ENSG00000105372/ENSG00000116030/ENSG00000163002/ENSG00000142864/ENSG00000173960/ENSG00000013573/ENSG00000058804/ENSG00000180198/ENSG00000113648/ENSG00000120948/ENSG00000166197/ENSG00000102900/ENSG00000068878/ENSG00000175334…
GOMF_FLAVIN_ADENINE_DINUCLEOTIDE_BINDING	GOMF_FLAVIN_ADENINE_DINUCLEOTIDE_BINDING	40	-0.327946	-2.5646	5.43201e-05	3.82857e-09	0.000553753	1012	tags=57%, list=14%, signal=50%	ENSG00000105865/ENSG00000165168/ENSG00000137767/ENSG00000255346/ENSG00000127954/ENSG00000171503/ENSG00000240303/ENSG00000100033/ENSG00000188641/ENSG00000196177/ENSG00000203797/ENSG00000189221/ENSG00000131781/ENSG00000094963/ENSG00000156709/ENSG00000007933/ENSG00000016391/ENSG00000138356/ENSG00000166816/ENSG00000121350/ENSG00000076258/ENSG00000115361/ENSG00000069535
GOBP_REGULATION_OF_PROTEIN_MODIFICATION_BY_SMALL_PROTEIN_CONJUGATION_OR_REMOVAL	GOBP_REGULATION_OF_PROTEIN_MODIFICATION_BY_SMALL_PROTEIN_CONJUGATION_OR_REMOVAL	110	0.335441	2.09904	5.41756e-05	3.82857e-09	0.000553753	2798	tags=61%, list=39%, signal=38%	ENSG00000117399/ENSG00000175063/ENSG00000166851/ENSG00000156970/ENSG00000108106/ENSG00000140525/ENSG00000120539/ENSG00000116670/ENSG00000145604/ENSG00000112029/ENSG00000012048/ENSG00000171863/ENSG00000140988/ENSG00000196262/ENSG00000100387/ENSG00000142230/ENSG00000137692/ENSG00000169689/ENSG00000154473/ENSG00000149273/ENSG00000126261/ENSG00000164109/ENSG00000106799/ENSG00000064961/ENSG00000204209…
GOBP_REGULATION_OF_MRNA_SPLICING_VIA_SPLICEOSOME	GOBP_REGULATION_OF_MRNA_SPLICING_VIA_SPLICEOSOME	55	0.408086	2.24834	5.47461e-05	3.82857e-09	0.000556341	2744	tags=69%, list=38%, signal=43%	ENSG00000162775/ENSG00000104824/ENSG00000115875/ENSG00000112081/ENSG00000162385/ENSG00000135486/ENSG00000161547/ENSG00000121774/ENSG00000265241/ENSG00000116001/ENSG00000122566/ENSG00000143368/ENSG00000136937/ENSG00000115053/ENSG00000071626/ENSG00000126254/ENSG00000011304/ENSG00000104852/ENSG00000110713/ENSG00000147274/ENSG00000116350/ENSG00000188816/ENSG00000133226/ENSG00000179950/ENSG00000100603…
GOBP_INORGANIC_ION_IMPORT_ACROSS_PLASMA_MEMBRANE	GOBP_INORGANIC_ION_IMPORT_ACROSS_PLASMA_MEMBRANE	29	-0.377131	-2.47366	5.78047e-05	3.82857e-09	0.000585581	1384	tags=59%, list=19%, signal=48%	ENSG00000172139/ENSG00000159197/ENSG00000074621/ENSG00000153822/ENSG00000065923/ENSG00000140199/ENSG00000108405/ENSG00000143153/ENSG00000187486/ENSG00000010704/ENSG00000130054/ENSG00000196632/ENSG00000055118/ENSG00000053918/ENSG00000171867/ENSG00000181804/ENSG00000136003
GOBP_NUCLEAR_EXPORT	GOBP_NUCLEAR_EXPORT	74	0.37292	2.18452	6.17532e-05	3.82857e-09	0.000623626	1473	tags=43%, list=20%, signal=35%	ENSG00000123136/ENSG00000136938/ENSG00000095319/ENSG00000138376/ENSG00000213024/ENSG00000082898/ENSG00000183684/ENSG00000112081/ENSG00000135486/ENSG00000160679/ENSG00000204536/ENSG00000121774/ENSG00000144231/ENSG00000138385/ENSG00000124207/ENSG00000205323/ENSG00000125450/ENSG00000122566/ENSG00000132341/ENSG00000100401/ENSG00000030066/ENSG00000136937/ENSG00000124571/ENSG00000119392/ENSG00000137770…
GOCC_NADH_DEHYDROGENASE_COMPLEX	GOCC_NADH_DEHYDROGENASE_COMPLEX	18	-0.515193	-2.63347	6.20117e-05	3.82857e-09	0.000624286	338	tags=44%, list=5%, signal=42%	ENSG00000198695/ENSG00000198888/ENSG00000125356/ENSG00000198840/ENSG00000198763/ENSG00000198786/ENSG00000198886/ENSG00000212907
GOBP_REGULATION_OF_PLATELET_ACTIVATION	GOBP_REGULATION_OF_PLATELET_ACTIVATION	13	-0.600506	-2.62363	6.32564e-05	3.82857e-09	0.000634838	1419	tags=77%, list=20%, signal=62%	ENSG00000163932/ENSG00000165775/ENSG00000010278/ENSG00000100448/ENSG00000134352/ENSG00000183044/ENSG00000154229/ENSG00000185532/ENSG00000174175/ENSG00000158856
GOBP_ESTABLISHMENT_OF_RNA_LOCALIZATION	GOBP_ESTABLISHMENT_OF_RNA_LOCALIZATION	84	0.358904	2.14958	6.38397e-05	3.82857e-09	0.000638709	1766	tags=46%, list=25%, signal=35%	ENSG00000123136/ENSG00000095319/ENSG00000213024/ENSG00000065978/ENSG00000082898/ENSG00000115875/ENSG00000183684/ENSG00000112081/ENSG00000135486/ENSG00000160679/ENSG00000121774/ENSG00000144231/ENSG00000108424/ENSG00000138385/ENSG00000163002/ENSG00000132507/ENSG00000205323/ENSG00000125450/ENSG00000122566/ENSG00000132341/ENSG00000030066/ENSG00000136937/ENSG00000124571/ENSG00000119392/ENSG00000058804…
GOBP_AEROBIC_RESPIRATION	GOBP_AEROBIC_RESPIRATION	77	-0.217375	-2.25748	6.4096e-05	3.82857e-09	0.000639294	370	tags=21%, list=5%, signal=20%	ENSG00000161281/ENSG00000198695/ENSG00000198888/ENSG00000125356/ENSG00000198840/ENSG00000198938/ENSG00000198712/ENSG00000198763/ENSG00000198786/ENSG00000136003/ENSG00000198727/ENSG00000198899/ENSG00000198886/ENSG00000198804/ENSG00000212907/ENSG00000228253
GOBP_REGULATION_OF_CELL_CYCLE_G1_S_PHASE_TRANSITION	GOBP_REGULATION_OF_CELL_CYCLE_G1_S_PHASE_TRANSITION	73	0.370486	2.16275	6.535e-05	3.82857e-09	0.000649796	2477	tags=56%, list=34%, signal=37%	ENSG00000075218/ENSG00000171848/ENSG00000118193/ENSG00000123473/ENSG00000106462/ENSG00000094804/ENSG00000101447/ENSG00000165891/ENSG00000123374/ENSG00000101412/ENSG00000167325/ENSG00000183765/ENSG00000198176/ENSG00000147889/ENSG00000168411/ENSG00000151849/ENSG00000185499/ENSG00000119203/ENSG00000166483/ENSG00000156876/ENSG00000117748/ENSG00000080839/ENSG00000145632/ENSG00000121068/ENSG00000100823…
GOCC_MITOTIC_SPINDLE_POLE	GOCC_MITOTIC_SPINDLE_POLE	27	0.510836	2.24861	6.62746e-05	3.82857e-09	0.000656968	723	tags=41%, list=10%, signal=37%	ENSG00000178999/ENSG00000166851/ENSG00000066279/ENSG00000076382/ENSG00000087586/ENSG00000101447/ENSG00000138182/ENSG00000107949/ENSG00000121957/ENSG00000163029/ENSG00000002822
GOCC_NUCLEAR_UBIQUITIN_LIGASE_COMPLEX	GOCC_NUCLEAR_UBIQUITIN_LIGASE_COMPLEX	28	0.510259	2.28894	6.73256e-05	3.82857e-09	0.000665345	1852	tags=61%, list=26%, signal=45%	ENSG00000117399/ENSG00000175063/ENSG00000051180/ENSG00000156970/ENSG00000139618/ENSG00000108106/ENSG00000012048/ENSG00000173894/ENSG00000138376/ENSG00000196510/ENSG00000156374/ENSG00000115289/ENSG00000141552/ENSG00000176386/ENSG00000134686/ENSG00000121481/ENSG00000141570
GOMF_STEROID_HYDROXYLASE_ACTIVITY	GOMF_STEROID_HYDROXYLASE_ACTIVITY	16	-0.524726	-2.54617	6.78347e-05	3.82857e-09	0.000668333	902	tags=62%, list=13%, signal=55%	ENSG00000255974/ENSG00000179142/ENSG00000138115/ENSG00000167910/ENSG00000160870/ENSG00000135929/ENSG00000172817/ENSG00000155016/ENSG00000106258/ENSG00000160868
GOBP_NEGATIVE_REGULATION_OF_UBIQUITIN_PROTEIN_TRANSFERASE_ACTIVITY	GOBP_NEGATIVE_REGULATION_OF_UBIQUITIN_PROTEIN_TRANSFERASE_ACTIVITY	17	0.600446	2.27703	7.01394e-05	3.82857e-09	0.00068894	1099	tags=59%, list=15%, signal=50%	ENSG00000117399/ENSG00000156970/ENSG00000116670/ENSG00000112029/ENSG00000171863/ENSG00000154473/ENSG00000164109/ENSG00000142676/ENSG00000115268/ENSG00000122406
GOBP_REGULATION_OF_CELL_KILLING	GOBP_REGULATION_OF_CELL_KILLING	31	-0.375672	-2.56856	7.09881e-05	3.82857e-09	0.000695162	1866	tags=68%, list=26%, signal=50%	ENSG00000073008/ENSG00000206073/ENSG00000206503/ENSG00000158477/ENSG00000158485/ENSG00000109943/ENSG00000204475/ENSG00000204592/ENSG00000081237/ENSG00000162739/ENSG00000180644/ENSG00000183918/ENSG00000169896/ENSG00000134539/ENSG00000204287/ENSG00000196126/ENSG00000168329/ENSG00000158488/ENSG00000158481/ENSG00000163687/ENSG00000173757
GOBP_POSITIVE_REGULATION_OF_CHROMOSOME_SEGREGATION	GOBP_POSITIVE_REGULATION_OF_CHROMOSOME_SEGREGATION	11	0.696518	2.29224	7.333e-05	3.82857e-09	0.000715926	732	tags=64%, list=10%, signal=57%	ENSG00000178999/ENSG00000134057/ENSG00000167513/ENSG00000094804/ENSG00000179051/ENSG00000163029/ENSG00000070950
GOCC_LUMENAL_SIDE_OF_ENDOPLASMIC_RETICULUM_MEMBRANE	GOCC_LUMENAL_SIDE_OF_ENDOPLASMIC_RETICULUM_MEMBRANE	16	-0.521603	-2.53102	7.74195e-05	3.82857e-09	0.000753576	1617	tags=75%, list=22%, signal=58%	ENSG00000206503/ENSG00000118762/ENSG00000204592/ENSG00000237541/ENSG00000179344/ENSG00000223865/ENSG00000196735/ENSG00000204287/ENSG00000196126/ENSG00000198502/ENSG00000019582/ENSG00000231389
GOMF_CYCLIN_DEPENDENT_PROTEIN_SERINE_THREONINE_KINASE_REGULATOR_ACTIVITY	GOMF_CYCLIN_DEPENDENT_PROTEIN_SERINE_THREONINE_KINASE_REGULATOR_ACTIVITY	18	0.595001	2.30252	8.03576e-05	3.82857e-09	0.000779826	958	tags=56%, list=13%, signal=48%	ENSG00000145386/ENSG00000157456/ENSG00000134057/ENSG00000162063/ENSG00000123975/ENSG00000173207/ENSG00000175305/ENSG00000147889/ENSG00000105173/ENSG00000164305
GOCC_MICROTUBULE_ASSOCIATED_COMPLEX	GOCC_MICROTUBULE_ASSOCIATED_COMPLEX	83	0.356999	2.13651	8.14098e-05	3.82857e-09	0.000787671	257	tags=20%, list=4%, signal=20%	ENSG00000142945/ENSG00000134690/ENSG00000178999/ENSG00000089685/ENSG00000237649/ENSG00000186185/ENSG00000112984/ENSG00000118193/ENSG00000138160/ENSG00000137807/ENSG00000163808/ENSG00000087586/ENSG00000121621/ENSG00000131351/ENSG00000138182/ENSG00000152240/ENSG00000079616
GOBP_REGULATION_OF_CELL_CYCLE_CHECKPOINT	GOBP_REGULATION_OF_CELL_CYCLE_CHECKPOINT	20	0.576512	2.30359	8.42373e-05	3.82857e-09	0.000810177	937	tags=55%, list=13%, signal=48%	ENSG00000080986/ENSG00000134057/ENSG00000167513/ENSG00000126215/ENSG00000183765/ENSG00000092470/ENSG00000178295/ENSG00000168411/ENSG00000164109/ENSG00000002822/ENSG00000117748
GOBP_NUCLEIC_ACID_PHOSPHODIESTER_BOND_HYDROLYSIS	GOBP_NUCLEIC_ACID_PHOSPHODIESTER_BOND_HYDROLYSIS	136	0.308815	1.99037	8.41742e-05	3.82857e-09	0.000810177	2133	tags=47%, list=30%, signal=34%	ENSG00000174371/ENSG00000154920/ENSG00000109674/ENSG00000062822/ENSG00000168496/ENSG00000104889/ENSG00000138346/ENSG00000143319/ENSG00000176102/ENSG00000172613/ENSG00000176208/ENSG00000149273/ENSG00000005189/ENSG00000178295/ENSG00000132773/ENSG00000177084/ENSG00000171865/ENSG00000130713/ENSG00000120699/ENSG00000148300/ENSG00000042088/ENSG00000126070/ENSG00000124541/ENSG00000123144/ENSG00000119203…
GOMF_PROTON_TRANSMEMBRANE_TRANSPORTER_ACTIVITY	GOMF_PROTON_TRANSMEMBRANE_TRANSPORTER_ACTIVITY	41	-0.317922	-2.52826	8.72523e-05	3.82857e-09	0.00083397	1535	tags=51%, list=21%, signal=41%	ENSG00000110719/ENSG00000156885/ENSG00000255346/ENSG00000110911/ENSG00000172139/ENSG00000171365/ENSG00000065923/ENSG00000147416/ENSG00000171130/ENSG00000109572/ENSG00000131174/ENSG00000161281/ENSG00000073464/ENSG00000181804/ENSG00000151729/ENSG00000198938/ENSG00000198712/ENSG00000198727/ENSG00000198899/ENSG00000198804/ENSG00000228253
GOBP_CELLULAR_HORMONE_METABOLIC_PROCESS	GOBP_CELLULAR_HORMONE_METABOLIC_PROCESS	43	-0.30169	-2.35621	8.74853e-05	3.82857e-09	0.00083397	1401	tags=49%, list=19%, signal=40%	ENSG00000196139/ENSG00000241119/ENSG00000138207/ENSG00000198099/ENSG00000121064/ENSG00000085662/ENSG00000179142/ENSG00000165092/ENSG00000242366/ENSG00000241635/ENSG00000196616/ENSG00000081051/ENSG00000138115/ENSG00000006757/ENSG00000160870/ENSG00000244122/ENSG00000173757/ENSG00000197580/ENSG00000106258/ENSG00000160868/ENSG00000122787
GOCC_PERICENTRIC_HETEROCHROMATIN	GOCC_PERICENTRIC_HETEROCHROMATIN	16	0.617589	2.29754	8.70246e-05	3.82857e-09	0.00083397	1258	tags=62%, list=18%, signal=52%	ENSG00000115163/ENSG00000171320/ENSG00000106462/ENSG00000119969/ENSG00000130816/ENSG00000151503/ENSG00000133247/ENSG00000113648/ENSG00000149503/ENSG00000122565
GOBP_NUCLEAR_TRANSPORT	GOBP_NUCLEAR_TRANSPORT	139	0.309891	2.00176	8.85753e-05	3.82857e-09	0.000841877	1596	tags=39%, list=22%, signal=31%	ENSG00000170312/ENSG00000182481/ENSG00000123136/ENSG00000136938/ENSG00000095319/ENSG00000114346/ENSG00000138376/ENSG00000213024/ENSG00000082898/ENSG00000198700/ENSG00000183684/ENSG00000112081/ENSG00000135486/ENSG00000160679/ENSG00000204536/ENSG00000121774/ENSG00000144231/ENSG00000108424/ENSG00000140350/ENSG00000138385/ENSG00000116030/ENSG00000124207/ENSG00000163002/ENSG00000153487/ENSG00000205323…
GOBP_POSITIVE_REGULATION_OF_DNA_REPAIR	GOBP_POSITIVE_REGULATION_OF_DNA_REPAIR	57	0.398587	2.20404	8.90512e-05	3.82857e-09	0.000843918	2092	tags=56%, list=29%, signal=40%	ENSG00000111206/ENSG00000111247/ENSG00000188486/ENSG00000111602/ENSG00000116670/ENSG00000183207/ENSG00000012048/ENSG00000181544/ENSG00000133247/ENSG00000141499/ENSG00000149273/ENSG00000132646/ENSG00000170485/ENSG00000130726/ENSG00000013573/ENSG00000101189/ENSG00000167674/ENSG00000158161/ENSG00000163159/ENSG00000105393/ENSG00000143799/ENSG00000183495/ENSG00000080345/ENSG00000175792/ENSG00000135829…
GOCC_U1_SNRNP	GOCC_U1_SNRNP	13	0.665827	2.32217	9.01891e-05	3.82857e-09	0.000849855	1443	tags=77%, list=20%, signal=62%	ENSG00000077312/ENSG00000143977/ENSG00000167088/ENSG00000100028/ENSG00000182004/ENSG00000196504/ENSG00000125743/ENSG00000124562/ENSG00000104852/ENSG00000139343
GOBP_LYMPHOCYTE_MEDIATED_IMMUNITY	GOBP_LYMPHOCYTE_MEDIATED_IMMUNITY	103	-0.189154	-2.31682	9.02036e-05	3.82857e-09	0.000849855	1795	tags=52%, list=25%, signal=40%	ENSG00000110651/ENSG00000206073/ENSG00000196843/ENSG00000131015/ENSG00000125726/ENSG00000111981/ENSG00000206503/ENSG00000153563/ENSG00000112486/ENSG00000110719/ENSG00000158477/ENSG00000102245/ENSG00000158485/ENSG00000122122/ENSG00000161955/ENSG00000109943/ENSG00000163932/ENSG00000131507/ENSG00000204475/ENSG00000204592/ENSG00000105374/ENSG00000120885/ENSG00000081237/ENSG00000101082/ENSG00000162739…
GOBP_RESPONSE_TO_X_RAY	GOBP_RESPONSE_TO_X_RAY	16	0.616076	2.29191	9.26846e-05	3.82857e-09	0.000868167	1309	tags=69%, list=18%, signal=56%	ENSG00000051180/ENSG00000139618/ENSG00000197299/ENSG00000196584/ENSG00000095002/ENSG00000166130/ENSG00000079246/ENSG00000149948/ENSG00000164305/ENSG00000196419/ENSG00000012061
GOBP_REGULATION_OF_CELL_CELL_ADHESION	GOBP_REGULATION_OF_CELL_CELL_ADHESION	163	-0.154978	-2.1156	9.26571e-05	3.82857e-09	0.000868167	1706	tags=44%, list=24%, signal=34%	ENSG00000125726/ENSG00000146072/ENSG00000171124/ENSG00000163874/ENSG00000206503/ENSG00000170298/ENSG00000164136/ENSG00000163599/ENSG00000169403/ENSG00000126353/ENSG00000118689/ENSG00000012779/ENSG00000102245/ENSG00000107562/ENSG00000122122/ENSG00000175097/ENSG00000122194/ENSG00000109943/ENSG00000163932/ENSG00000131507/ENSG00000204592/ENSG00000081237/ENSG00000143195/ENSG00000198851/ENSG00000050030…
GOBP_FEMALE_MEIOSIS_I	GOBP_FEMALE_MEIOSIS_I	10	0.708428	2.24117	9.44839e-05	3.82857e-09	0.000882463	535	tags=60%, list=7%, signal=56%	ENSG00000080986/ENSG00000157456/ENSG00000087586/ENSG00000071539/ENSG00000112029/ENSG00000101224
GOBP_EMBRYO_DEVELOPMENT_ENDING_IN_BIRTH_OR_EGG_HATCHING	GOBP_EMBRYO_DEVELOPMENT_ENDING_IN_BIRTH_OR_EGG_HATCHING	290	0.246753	1.72238	9.53214e-05	3.82857e-09	0.000887719	2852	tags=51%, list=40%, signal=32%	ENSG00000171848/ENSG00000157456/ENSG00000117650/ENSG00000134057/ENSG00000105011/ENSG00000151725/ENSG00000139618/ENSG00000123473/ENSG00000142731/ENSG00000132780/ENSG00000149554/ENSG00000101003/ENSG00000138182/ENSG00000165891/ENSG00000196584/ENSG00000129173/ENSG00000115128/ENSG00000012048/ENSG00000171863/ENSG00000092621/ENSG00000147536/ENSG00000095002/ENSG00000065978/ENSG00000146918/ENSG00000106689…
GOBP_MULTICELLULAR_ORGANISMAL_SIGNALING	GOBP_MULTICELLULAR_ORGANISMAL_SIGNALING	48	-0.285347	-2.3672	0.000101075	3.82857e-09	0.000938596	1568	tags=54%, list=22%, signal=43%	ENSG00000135744/ENSG00000186439/ENSG00000164418/ENSG00000105357/ENSG00000127914/ENSG00000136531/ENSG00000159197/ENSG00000046604/ENSG00000164850/ENSG00000154639/ENSG00000166086/ENSG00000197584/ENSG00000108405/ENSG00000184845/ENSG00000145349/ENSG00000181656/ENSG00000151150/ENSG00000134755/ENSG00000143153/ENSG00000160460/ENSG00000091129/ENSG00000055118/ENSG00000053918/ENSG00000145362/ENSG00000168356…
GOBP_NEGATIVE_REGULATION_OF_GENE_EXPRESSION	GOBP_NEGATIVE_REGULATION_OF_GENE_EXPRESSION	384	0.237493	1.69449	0.000103218	3.82857e-09	0.000955748	2461	tags=45%, list=34%, signal=31%	ENSG00000170312/ENSG00000183856/ENSG00000176890/ENSG00000087586/ENSG00000106462/ENSG00000119969/ENSG00000126453/ENSG00000164104/ENSG00000130816/ENSG00000101945/ENSG00000123374/ENSG00000228716/ENSG00000101412/ENSG00000136492/ENSG00000125571/ENSG00000135930/ENSG00000144580/ENSG00000065978/ENSG00000106689/ENSG00000071655/ENSG00000115875/ENSG00000130520/ENSG00000127191/ENSG00000198917/ENSG00000141858…
GOCC_MOTILE_CILIUM	GOCC_MOTILE_CILIUM	78	-0.215911	-2.24055	0.000105406	3.82857e-09	0.000973221	1672	tags=49%, list=23%, signal=38%	ENSG00000226784/ENSG00000155087/ENSG00000112486/ENSG00000137691/ENSG00000089101/ENSG00000132122/ENSG00000152556/ENSG00000164066/ENSG00000122735/ENSG00000141013/ENSG00000118762/ENSG00000172139/ENSG00000125863/ENSG00000108946/ENSG00000179636/ENSG00000125124/ENSG00000131044/ENSG00000171495/ENSG00000101222/ENSG00000143153/ENSG00000120051/ENSG00000112530/ENSG00000206113/ENSG00000007174/ENSG00000183833…
GOBP_REGULATION_OF_CELLULAR_RESPONSE_TO_STRESS	GOBP_REGULATION_OF_CELLULAR_RESPONSE_TO_STRESS	304	0.248128	1.73784	0.000106602	3.82857e-09	0.00098146	2345	tags=43%, list=33%, signal=31%	ENSG00000168078/ENSG00000051180/ENSG00000111206/ENSG00000111247/ENSG00000051341/ENSG00000175643/ENSG00000185480/ENSG00000165490/ENSG00000188486/ENSG00000149554/ENSG00000127423/ENSG00000111602/ENSG00000228716/ENSG00000116670/ENSG00000183207/ENSG00000115317/ENSG00000112029/ENSG00000012048/ENSG00000115694/ENSG00000181544/ENSG00000183955/ENSG00000065978/ENSG00000196262/ENSG00000183010/ENSG00000172613…
GOMF_OXIDOREDUCTASE_ACTIVITY_ACTING_ON_PAIRED_DONORS_WITH_INCORPORATION_OR_REDUCTION_OF_MOLECULAR_OXYGEN	GOMF_OXIDOREDUCTASE_ACTIVITY_ACTING_ON_PAIRED_DONORS_WITH_INCORPORATION_OR_REDUCTION_OF_MOLECULAR_OXYGEN	74	-0.234493	-2.29691	0.000107916	3.82857e-09	0.000989633	902	tags=34%, list=13%, signal=30%	ENSG00000255974/ENSG00000179142/ENSG00000155666/ENSG00000145284/ENSG00000145730/ENSG00000138115/ENSG00000145476/ENSG00000178467/ENSG00000131781/ENSG00000167910/ENSG00000172782/ENSG00000094963/ENSG00000160870/ENSG00000135929/ENSG00000007933/ENSG00000172817/ENSG00000171903/ENSG00000170271/ENSG00000142973/ENSG00000186204/ENSG00000155016/ENSG00000106258/ENSG00000160868/ENSG00000122787/ENSG00000076258
GOBP_ESTABLISHMENT_OF_SPINDLE_ORIENTATION	GOBP_ESTABLISHMENT_OF_SPINDLE_ORIENTATION	15	0.620789	2.25227	0.000108408	3.82857e-09	0.000989633	629	tags=53%, list=9%, signal=49%	ENSG00000115163/ENSG00000080986/ENSG00000166851/ENSG00000186193/ENSG00000040275/ENSG00000072864/ENSG00000164109/ENSG00000121957
GOBP_NUCLEOSOME_ASSEMBLY	GOBP_NUCLEOSOME_ASSEMBLY	69	0.376614	2.17157	0.000108303	3.82857e-09	0.000989633	1985	tags=51%, list=28%, signal=37%	ENSG00000123485/ENSG00000105011/ENSG00000203760/ENSG00000132780/ENSG00000188486/ENSG00000159259/ENSG00000136938/ENSG00000073111/ENSG00000164104/ENSG00000167670/ENSG00000188312/ENSG00000104147/ENSG00000205531/ENSG00000275713/ENSG00000119335/ENSG00000148229/ENSG00000213551/ENSG00000276180/ENSG00000204209/ENSG00000184897/ENSG00000197409/ENSG00000113648/ENSG00000168298/ENSG00000197903/ENSG00000278828…
GOBP_REGULATION_OF_MRNA_PROCESSING	GOBP_REGULATION_OF_MRNA_PROCESSING	78	0.357552	2.11756	0.000112448	3.82857e-09	0.00102362	2896	tags=65%, list=40%, signal=39%	ENSG00000077312/ENSG00000138376/ENSG00000162775/ENSG00000104824/ENSG00000115875/ENSG00000112081/ENSG00000162385/ENSG00000135486/ENSG00000161547/ENSG00000121774/ENSG00000265241/ENSG00000116001/ENSG00000122566/ENSG00000143368/ENSG00000136937/ENSG00000115053/ENSG00000071626/ENSG00000126254/ENSG00000011304/ENSG00000149532/ENSG00000104852/ENSG00000110713/ENSG00000147274/ENSG00000116350/ENSG00000135829…
GOBP_NEGATIVE_REGULATION_OF_CELLULAR_AMIDE_METABOLIC_PROCESS	GOBP_NEGATIVE_REGULATION_OF_CELLULAR_AMIDE_METABOLIC_PROCESS	98	0.340629	2.09219	0.000114077	3.82857e-09	0.00103553	2006	tags=50%, list=28%, signal=37%	ENSG00000176890/ENSG00000228716/ENSG00000135930/ENSG00000144580/ENSG00000065978/ENSG00000129351/ENSG00000149273/ENSG00000187840/ENSG00000144231/ENSG00000141543/ENSG00000130713/ENSG00000120699/ENSG00000142541/ENSG00000182199/ENSG00000126070/ENSG00000116001/ENSG00000168002/ENSG00000128699/ENSG00000138668/ENSG00000115053/ENSG00000088247/ENSG00000123908/ENSG00000088038/ENSG00000120948/ENSG00000171617…
GOBP_CELLULAR_RESPONSE_TO_UV	GOBP_CELLULAR_RESPONSE_TO_UV	39	0.457278	2.28645	0.000116056	3.82857e-09	0.00105054	2345	tags=64%, list=33%, signal=43%	ENSG00000178999/ENSG00000168078/ENSG00000062822/ENSG00000149554/ENSG00000164045/ENSG00000183207/ENSG00000077514/ENSG00000188976/ENSG00000132646/ENSG00000132906/ENSG00000136997/ENSG00000172428/ENSG00000186792/ENSG00000134001/ENSG00000143799/ENSG00000196611/ENSG00000012061/ENSG00000004487/ENSG00000128272/ENSG00000171792/ENSG00000100985/ENSG00000030110/ENSG00000143751/ENSG00000161970/ENSG00000087088
GOBP_DNA_MODIFICATION	GOBP_DNA_MODIFICATION	49	0.409553	2.18533	0.000121727	3.82857e-09	0.0010988	2022	tags=53%, list=28%, signal=38%	ENSG00000106462/ENSG00000109674/ENSG00000119969/ENSG00000179750/ENSG00000130816/ENSG00000012048/ENSG00000139372/ENSG00000071655/ENSG00000129484/ENSG00000130726/ENSG00000119772/ENSG00000136997/ENSG00000204371/ENSG00000149480/ENSG00000138336/ENSG00000100823/ENSG00000143799/ENSG00000181090/ENSG00000132781/ENSG00000159055/ENSG00000178409/ENSG00000107485/ENSG00000065057/ENSG00000100462/ENSG00000107371…
GOBP_MEIOTIC_SPINDLE_ORGANIZATION	GOBP_MEIOTIC_SPINDLE_ORGANIZATION	12	0.667512	2.25703	0.000126547	3.82857e-09	0.00113913	248	tags=50%, list=3%, signal=48%	ENSG00000080986/ENSG00000066279/ENSG00000157456/ENSG00000087586/ENSG00000135476/ENSG00000112029
GOBP_LEUKOCYTE_MEDIATED_IMMUNITY	GOBP_LEUKOCYTE_MEDIATED_IMMUNITY	128	-0.170507	-2.24605	0.000127387	3.82857e-09	0.00114351	1795	tags=49%, list=25%, signal=38%	ENSG00000110651/ENSG00000206073/ENSG00000196843/ENSG00000131015/ENSG00000125726/ENSG00000111981/ENSG00000206503/ENSG00000153563/ENSG00000112486/ENSG00000169403/ENSG00000110719/ENSG00000158477/ENSG00000102245/ENSG00000158485/ENSG00000122122/ENSG00000161955/ENSG00000109943/ENSG00000163932/ENSG00000131507/ENSG00000204475/ENSG00000204592/ENSG00000105374/ENSG00000120885/ENSG00000081237/ENSG00000101082…
GOMF_NUCLEOSOME_BINDING	GOMF_NUCLEOSOME_BINDING	42	0.435994	2.22848	0.000128867	3.82857e-09	0.00115358	3235	tags=81%, list=45%, signal=45%	ENSG00000164032/ENSG00000071655/ENSG00000198830/ENSG00000188976/ENSG00000205531/ENSG00000092199/ENSG00000129484/ENSG00000092201/ENSG00000205581/ENSG00000162521/ENSG00000184897/ENSG00000180198/ENSG00000113648/ENSG00000149948/ENSG00000149136/ENSG00000168298/ENSG00000149480/ENSG00000163041/ENSG00000173473/ENSG00000196591/ENSG00000136518/ENSG00000074266/ENSG00000127616/ENSG00000116478/ENSG00000100084…
GOMF_NUCLEASE_ACTIVITY	GOMF_NUCLEASE_ACTIVITY	111	0.317338	1.98972	0.000133435	3.82857e-09	0.00119117	1744	tags=42%, list=24%, signal=33%	ENSG00000174371/ENSG00000154920/ENSG00000062822/ENSG00000168496/ENSG00000104889/ENSG00000138346/ENSG00000143319/ENSG00000126215/ENSG00000172613/ENSG00000149273/ENSG00000005189/ENSG00000178295/ENSG00000132773/ENSG00000177084/ENSG00000171865/ENSG00000130713/ENSG00000120699/ENSG00000148300/ENSG00000042088/ENSG00000126070/ENSG00000108384/ENSG00000123144/ENSG00000119203/ENSG00000164002/ENSG00000118655…
GOBP_NEGATIVE_REGULATION_OF_CELL_DIVISION	GOBP_NEGATIVE_REGULATION_OF_CELL_DIVISION	12	0.665407	2.24992	0.000135533	3.82857e-09	0.00120433	209	tags=50%, list=3%, signal=49%	ENSG00000178999/ENSG00000066279/ENSG00000197299/ENSG00000165891/ENSG00000091651/ENSG00000129173
GOBP_REGULATION_OF_RNA_SPLICING	GOBP_REGULATION_OF_RNA_SPLICING	81	0.353393	2.10972	0.000135654	3.82857e-09	0.00120433	2983	tags=67%, list=41%, signal=39%	ENSG00000162775/ENSG00000104824/ENSG00000115875/ENSG00000112081/ENSG00000162385/ENSG00000135486/ENSG00000161547/ENSG00000121774/ENSG00000265241/ENSG00000176444/ENSG00000116001/ENSG00000122566/ENSG00000143368/ENSG00000136937/ENSG00000115053/ENSG00000071626/ENSG00000110700/ENSG00000119314/ENSG00000126254/ENSG00000011304/ENSG00000096746/ENSG00000104852/ENSG00000162664/ENSG00000110713/ENSG00000147274…
GOBP_ENERGY_DERIVATION_BY_OXIDATION_OF_ORGANIC_COMPOUNDS	GOBP_ENERGY_DERIVATION_BY_OXIDATION_OF_ORGANIC_COMPOUNDS	116	-0.172931	-2.22823	0.000145092	3.82857e-09	0.0012846	370	tags=41%, list=5%, signal=40%	ENSG00000184752/ENSG00000163794/ENSG00000067829/ENSG00000185950/ENSG00000156885/ENSG00000152556/ENSG00000174840/ENSG00000120675/ENSG00000151376/ENSG00000140740/ENSG00000105953/ENSG00000023287/ENSG00000197594/ENSG00000128609/ENSG00000127184/ENSG00000131828/ENSG00000109390/ENSG00000197444/ENSG00000171503/ENSG00000132825/ENSG00000116678/ENSG00000176046/ENSG00000158828/ENSG00000165240/ENSG00000135469…
GOBP_POSITIVE_REGULATION_OF_UBIQUITIN_PROTEIN_TRANSFERASE_ACTIVITY	GOBP_POSITIVE_REGULATION_OF_UBIQUITIN_PROTEIN_TRANSFERASE_ACTIVITY	15	0.614696	2.23017	0.000150621	3.82857e-09	0.0013299	407	tags=47%, list=6%, signal=44%	ENSG00000117399/ENSG00000175063/ENSG00000166851/ENSG00000108106/ENSG00000120539/ENSG00000140988/ENSG00000137692
GOBP_POSITIVE_REGULATION_OF_PROTEIN_MODIFICATION_BY_SMALL_PROTEIN_CONJUGATION_OR_REMOVAL	GOBP_POSITIVE_REGULATION_OF_PROTEIN_MODIFICATION_BY_SMALL_PROTEIN_CONJUGATION_OR_REMOVAL	63	0.371445	2.0961	0.000161427	3.82857e-09	0.00142143	2787	tags=65%, list=39%, signal=40%	ENSG00000117399/ENSG00000175063/ENSG00000166851/ENSG00000108106/ENSG00000140525/ENSG00000120539/ENSG00000145604/ENSG00000012048/ENSG00000140988/ENSG00000100387/ENSG00000142230/ENSG00000137692/ENSG00000169689/ENSG00000126261/ENSG00000068024/ENSG00000187790/ENSG00000185651/ENSG00000010072/ENSG00000072609/ENSG00000105229/ENSG00000004487/ENSG00000145979/ENSG00000127445/ENSG00000163938/ENSG00000176170…
GOBP_ORGANIC_HYDROXY_COMPOUND_CATABOLIC_PROCESS	GOBP_ORGANIC_HYDROXY_COMPOUND_CATABOLIC_PROCESS	32	-0.348883	-2.44486	0.000162542	3.82857e-09	0.00142349	2071	tags=66%, list=29%, signal=47%	ENSG00000100253/ENSG00000078269/ENSG00000171862/ENSG00000073060/ENSG00000146233/ENSG00000109452/ENSG00000196139/ENSG00000170835/ENSG00000198099/ENSG00000006534/ENSG00000175066/ENSG00000189221/ENSG00000167910/ENSG00000135929/ENSG00000171903/ENSG00000166816/ENSG00000111275/ENSG00000186204/ENSG00000160868/ENSG00000122787/ENSG00000069535
GOMF_3_5_DNA_HELICASE_ACTIVITY	GOMF_3_5_DNA_HELICASE_ACTIVITY	10	0.698129	2.20858	0.000162111	3.82857e-09	0.00142349	1873	tags=90%, list=26%, signal=67%	ENSG00000100297/ENSG00000076003/ENSG00000160957/ENSG00000197299/ENSG00000073111/ENSG00000187790/ENSG00000166833/ENSG00000135829/ENSG00000163161
GOBP_LONG_CHAIN_FATTY_ACID_METABOLIC_PROCESS	GOBP_LONG_CHAIN_FATTY_ACID_METABOLIC_PROCESS	42	-0.300945	-2.37019	0.000163306	3.82857e-09	0.00142631	1756	tags=57%, list=24%, signal=43%	ENSG00000204147/ENSG00000165841/ENSG00000134824/ENSG00000135241/ENSG00000012779/ENSG00000196139/ENSG00000068366/ENSG00000059377/ENSG00000113396/ENSG00000255974/ENSG00000213366/ENSG00000145730/ENSG00000138115/ENSG00000105499/ENSG00000243955/ENSG00000165591/ENSG00000167107/ENSG00000171903/ENSG00000164398/ENSG00000186204/ENSG00000155016/ENSG00000160868/ENSG00000115361/ENSG00000140284
GOCC_SUPRAMOLECULAR_POLYMER	GOCC_SUPRAMOLECULAR_POLYMER	367	0.235002	1.67029	0.000164542	3.82857e-09	0.00143323	1655	tags=30%, list=23%, signal=25%	ENSG00000142945/ENSG00000178999/ENSG00000089685/ENSG00000237649/ENSG00000170312/ENSG00000166851/ENSG00000066279/ENSG00000075218/ENSG00000090889/ENSG00000076382/ENSG00000186185/ENSG00000112984/ENSG00000165480/ENSG00000117632/ENSG00000117650/ENSG00000118193/ENSG00000134222/ENSG00000198901/ENSG00000138160/ENSG00000137807/ENSG00000161800/ENSG00000163808/ENSG00000087586/ENSG00000121621/ENSG00000088325…
GOBP_ACTION_POTENTIAL	GOBP_ACTION_POTENTIAL	41	-0.306949	-2.44101	0.000175366	3.82857e-09	0.00152341	1444	tags=56%, list=20%, signal=45%	ENSG00000164418/ENSG00000105357/ENSG00000127914/ENSG00000136531/ENSG00000159197/ENSG00000046604/ENSG00000164850/ENSG00000154639/ENSG00000197584/ENSG00000108405/ENSG00000184845/ENSG00000145349/ENSG00000181656/ENSG00000151150/ENSG00000134755/ENSG00000143153/ENSG00000091129/ENSG00000055118/ENSG00000053918/ENSG00000145362/ENSG00000115353/ENSG00000168356/ENSG00000151320
GOBP_REGULATION_OF_MICROTUBULE_BASED_PROCESS	GOBP_REGULATION_OF_MICROTUBULE_BASED_PROCESS	122	0.317884	2.02146	0.000185857	3.82857e-09	0.00161022	629	tags=24%, list=9%, signal=22%	ENSG00000166851/ENSG00000076382/ENSG00000165480/ENSG00000117632/ENSG00000013810/ENSG00000134222/ENSG00000163808/ENSG00000087586/ENSG00000121621/ENSG00000088325/ENSG00000123473/ENSG00000075702/ENSG00000154839/ENSG00000142731/ENSG00000162063/ENSG00000182628/ENSG00000174871/ENSG00000136108/ENSG00000136122/ENSG00000012048/ENSG00000126215/ENSG00000213024/ENSG00000082898/ENSG00000149273/ENSG00000178295…
GOMF_CATION_CHANNEL_ACTIVITY	GOMF_CATION_CHANNEL_ACTIVITY	105	-0.180922	-2.21466	0.00019237	3.82857e-09	0.00166219	5112	tags=92%, list=71%, signal=27%	ENSG00000143183/ENSG00000102057/ENSG00000119782/ENSG00000162341/ENSG00000171189/ENSG00000187848/ENSG00000143630/ENSG00000213199/ENSG00000110881/ENSG00000067191/ENSG00000170049/ENSG00000129749/ENSG00000183862/ENSG00000162494/ENSG00000080644/ENSG00000138435/ENSG00000103335/ENSG00000058262/ENSG00000108556/ENSG00000137216/ENSG00000176884/ENSG00000198785/ENSG00000101204/ENSG00000171126/ENSG00000175344…
GOBP_ANAPHASE_PROMOTING_COMPLEX_DEPENDENT_CATABOLIC_PROCESS	GOBP_ANAPHASE_PROMOTING_COMPLEX_DEPENDENT_CATABOLIC_PROCESS	12	0.655931	2.21787	0.000194145	3.82857e-09	0.00167306	533	tags=50%, list=7%, signal=46%	ENSG00000117399/ENSG00000175063/ENSG00000166851/ENSG00000108106/ENSG00000123374/ENSG00000196510
GOCC_TRANSFERASE_COMPLEX_TRANSFERRING_PHOSPHORUS_CONTAINING_GROUPS	GOCC_TRANSFERASE_COMPLEX_TRANSFERRING_PHOSPHORUS_CONTAINING_GROUPS	118	0.317046	2.00917	0.000194696	3.82857e-09	0.00167334	1873	tags=42%, list=26%, signal=31%	ENSG00000170312/ENSG00000145386/ENSG00000157456/ENSG00000134057/ENSG00000062822/ENSG00000100479/ENSG00000112118/ENSG00000162063/ENSG00000014138/ENSG00000123975/ENSG00000123374/ENSG00000116670/ENSG00000173207/ENSG00000077514/ENSG00000175305/ENSG00000137054/ENSG00000148835/ENSG00000107949/ENSG00000144231/ENSG00000177084/ENSG00000148229/ENSG00000106799/ENSG00000132646/ENSG00000105173/ENSG00000198056…
GOBP_MICROTUBULE_POLYMERIZATION_OR_DEPOLYMERIZATION	GOBP_MICROTUBULE_POLYMERIZATION_OR_DEPOLYMERIZATION	62	0.372903	2.09957	0.000201869	3.82857e-09	0.00173039	642	tags=27%, list=9%, signal=25%	ENSG00000142945/ENSG00000186185/ENSG00000165480/ENSG00000117632/ENSG00000118193/ENSG00000134222/ENSG00000121621/ENSG00000088325/ENSG00000154839/ENSG00000182628/ENSG00000112029/ENSG00000136108/ENSG00000072864/ENSG00000149273/ENSG00000151849/ENSG00000180834/ENSG00000204899
GOCC_OXIDOREDUCTASE_COMPLEX	GOCC_OXIDOREDUCTASE_COMPLEX	46	-0.289212	-2.29854	0.000203148	3.82857e-09	0.00173674	338	tags=26%, list=5%, signal=25%	ENSG00000198695/ENSG00000198888/ENSG00000125356/ENSG00000198840/ENSG00000198763/ENSG00000167588/ENSG00000005882/ENSG00000198786/ENSG00000198727/ENSG00000198886/ENSG00000198804/ENSG00000212907
GOBP_SPLICEOSOMAL_SNRNP_ASSEMBLY	GOBP_SPLICEOSOMAL_SNRNP_ASSEMBLY	27	0.488628	2.15085	0.000207928	3.82857e-09	0.00177292	2500	tags=74%, list=35%, signal=48%	ENSG00000143977/ENSG00000167088/ENSG00000130520/ENSG00000100028/ENSG00000182004/ENSG00000142252/ENSG00000125743/ENSG00000175467/ENSG00000092208/ENSG00000124562/ENSG00000139343/ENSG00000105618/ENSG00000152147/ENSG00000074201/ENSG00000100462/ENSG00000064703/ENSG00000131043/ENSG00000125835/ENSG00000204392/ENSG00000117360
GOCC_DNA_REPAIR_COMPLEX	GOCC_DNA_REPAIR_COMPLEX	25	0.509677	2.21237	0.000209392	3.82857e-09	0.0017807	1600	tags=60%, list=22%, signal=47%	ENSG00000139618/ENSG00000062822/ENSG00000140525/ENSG00000144554/ENSG00000012048/ENSG00000095002/ENSG00000064933/ENSG00000079246/ENSG00000116062/ENSG00000148362/ENSG00000152457/ENSG00000196419/ENSG00000012061/ENSG00000089902/ENSG00000004487
GOBP_HETEROCHROMATIN_ORGANIZATION	GOBP_HETEROCHROMATIN_ORGANIZATION	39	0.44725	2.23631	0.000210562	3.82857e-09	0.00178596	2461	tags=69%, list=34%, signal=46%	ENSG00000106462/ENSG00000119969/ENSG00000130816/ENSG00000101945/ENSG00000123374/ENSG00000071655/ENSG00000141858/ENSG00000148229/ENSG00000130726/ENSG00000119772/ENSG00000113648/ENSG00000149948/ENSG00000138336/ENSG00000122565/ENSG00000134013/ENSG00000080345/ENSG00000163041/ENSG00000004487/ENSG00000196591/ENSG00000178409/ENSG00000133422/ENSG00000143379/ENSG00000010803/ENSG00000116478/ENSG00000103126…
GOCC_RECEPTOR_COMPLEX	GOCC_RECEPTOR_COMPLEX	137	-0.160043	-2.33013	0.000215179	3.82857e-09	0.00182034	1653	tags=42%, list=23%, signal=33%	ENSG00000111291/ENSG00000069702/ENSG00000186297/ENSG00000153563/ENSG00000120251/ENSG00000077420/ENSG00000120156/ENSG00000160712/ENSG00000135503/ENSG00000164418/ENSG00000082458/ENSG00000120899/ENSG00000198851/ENSG00000155511/ENSG00000119535/ENSG00000127329/ENSG00000149403/ENSG00000162896/ENSG00000196664/ENSG00000174453/ENSG00000169896/ENSG00000172116/ENSG00000162733/ENSG00000188554/ENSG00000198821…
GOBP_PRIMARY_ALCOHOL_METABOLIC_PROCESS	GOBP_PRIMARY_ALCOHOL_METABOLIC_PROCESS	34	-0.331081	-2.34411	0.000216218	3.82857e-09	0.00182217	1180	tags=47%, list=16%, signal=40%	ENSG00000138207/ENSG00000198099/ENSG00000085662/ENSG00000145439/ENSG00000006534/ENSG00000179142/ENSG00000165092/ENSG00000196616/ENSG00000138115/ENSG00000006757/ENSG00000160870/ENSG00000196511/ENSG00000111275/ENSG00000106258/ENSG00000160868/ENSG00000167588
GOBP_POSTTRANSCRIPTIONAL_REGULATION_OF_GENE_EXPRESSION	GOBP_POSTTRANSCRIPTIONAL_REGULATION_OF_GENE_EXPRESSION	233	0.262655	1.80075	0.000216524	3.82857e-09	0.00182217	2361	tags=46%, list=33%, signal=32%	ENSG00000176890/ENSG00000228716/ENSG00000115687/ENSG00000101412/ENSG00000172531/ENSG00000135930/ENSG00000144580/ENSG00000065978/ENSG00000170515/ENSG00000127191/ENSG00000198917/ENSG00000129351/ENSG00000162385/ENSG00000149273/ENSG00000121774/ENSG00000265241/ENSG00000187840/ENSG00000144231/ENSG00000092199/ENSG00000141543/ENSG00000130713/ENSG00000170889/ENSG00000120699/ENSG00000151465/ENSG00000142541…
GOBP_REGULATION_OF_TELOMERE_MAINTENANCE_VIA_TELOMERE_LENGTHENING	GOBP_REGULATION_OF_TELOMERE_MAINTENANCE_VIA_TELOMERE_LENGTHENING	29	0.491852	2.22683	0.000219676	3.82857e-09	0.0018439	1340	tags=52%, list=19%, signal=42%	ENSG00000178999/ENSG00000140451/ENSG00000117650/ENSG00000135486/ENSG00000092199/ENSG00000122566/ENSG00000135624/ENSG00000166226/ENSG00000079246/ENSG00000171824/ENSG00000115484/ENSG00000163468/ENSG00000143799/ENSG00000146731/ENSG00000172795
GOBP_RNA_EXPORT_FROM_NUCLEUS	GOBP_RNA_EXPORT_FROM_NUCLEUS	47	0.409117	2.16539	0.000220786	3.82857e-09	0.00184841	1591	tags=49%, list=22%, signal=38%	ENSG00000123136/ENSG00000095319/ENSG00000213024/ENSG00000183684/ENSG00000112081/ENSG00000135486/ENSG00000160679/ENSG00000121774/ENSG00000144231/ENSG00000138385/ENSG00000205323/ENSG00000125450/ENSG00000122566/ENSG00000132341/ENSG00000030066/ENSG00000136937/ENSG00000124571/ENSG00000119392/ENSG00000058673/ENSG00000102900/ENSG00000173744/ENSG00000100296/ENSG00000135829
GOBP_CALCIUM_MEDIATED_SIGNALING	GOBP_CALCIUM_MEDIATED_SIGNALING	73	-0.216371	-2.09483	0.000221556	3.82857e-09	0.00185006	1591	tags=45%, list=22%, signal=36%	ENSG00000155962/ENSG00000112486/ENSG00000166292/ENSG00000126353/ENSG00000155957/ENSG00000120899/ENSG00000081237/ENSG00000198851/ENSG00000101082/ENSG00000160791/ENSG00000169313/ENSG00000173598/ENSG00000173578/ENSG00000145349/ENSG00000163519/ENSG00000213366/ENSG00000188906/ENSG00000121807/ENSG00000172215/ENSG00000143153/ENSG00000158528/ENSG00000172399/ENSG00000168329/ENSG00000144648/ENSG00000101850…
GOBP_EMBRYO_DEVELOPMENT	GOBP_EMBRYO_DEVELOPMENT	473	0.218205	1.57536	0.000223326	3.82857e-09	0.00186004	2852	tags=49%, list=40%, signal=32%	ENSG00000170312/ENSG00000131747/ENSG00000171848/ENSG00000157456/ENSG00000117650/ENSG00000134057/ENSG00000161800/ENSG00000105011/ENSG00000151725/ENSG00000139618/ENSG00000123473/ENSG00000142731/ENSG00000132780/ENSG00000149554/ENSG00000101003/ENSG00000138182/ENSG00000165891/ENSG00000196584/ENSG00000129173/ENSG00000130816/ENSG00000115128/ENSG00000012048/ENSG00000115507/ENSG00000171863/ENSG00000092621…
GOMF_DNA_REPLICATION_ORIGIN_BINDING	GOMF_DNA_REPLICATION_ORIGIN_BINDING	13	0.638703	2.22757	0.000231375	3.82857e-09	0.00192212	192	tags=46%, list=3%, signal=45%	ENSG00000093009/ENSG00000085840/ENSG00000065328/ENSG00000100297/ENSG00000094804/ENSG00000073111
GOBP_RESPONSE_TO_LEUKEMIA_INHIBITORY_FACTOR	GOBP_RESPONSE_TO_LEUKEMIA_INHIBITORY_FACTOR	36	0.445525	2.17905	0.000232805	3.82857e-09	0.00192905	2006	tags=58%, list=28%, signal=42%	ENSG00000101057/ENSG00000119969/ENSG00000143033/ENSG00000115875/ENSG00000112081/ENSG00000116649/ENSG00000163002/ENSG00000115053/ENSG00000079246/ENSG00000173960/ENSG00000105193/ENSG00000067057/ENSG00000072274/ENSG00000080345/ENSG00000008083/ENSG00000150630/ENSG00000119688/ENSG00000117139/ENSG00000182968/ENSG00000064932/ENSG00000153187
GOBP_NEGATIVE_REGULATION_OF_DNA_REPAIR	GOBP_NEGATIVE_REGULATION_OF_DNA_REPAIR	17	0.577168	2.18876	0.00024347	3.82857e-09	0.00201225	1539	tags=65%, list=21%, signal=51%	ENSG00000051341/ENSG00000175643/ENSG00000185480/ENSG00000127423/ENSG00000116670/ENSG00000181544/ENSG00000149273/ENSG00000149948/ENSG00000167770/ENSG00000080345/ENSG00000160803
GOBP_NEGATIVE_REGULATION_OF_DNA_REPLICATION	GOBP_NEGATIVE_REGULATION_OF_DNA_REPLICATION	20	0.554541	2.2158	0.000247662	3.82857e-09	0.00204168	270	tags=40%, list=4%, signal=39%	ENSG00000167513/ENSG00000139618/ENSG00000094804/ENSG00000197299/ENSG00000111602/ENSG00000112312/ENSG00000112029/ENSG00000159147
GOBP_CALCIUM_ION_TRANSPORT_INTO_CYTOSOL	GOBP_CALCIUM_ION_TRANSPORT_INTO_CYTOSOL	57	-0.236105	-2.12589	0.000249582	3.82857e-09	0.00205227	2021	tags=58%, list=28%, signal=42%	ENSG00000006210/ENSG00000203896/ENSG00000085872/ENSG00000113448/ENSG00000095209/ENSG00000149596/ENSG00000155962/ENSG00000140939/ENSG00000126353/ENSG00000186439/ENSG00000117560/ENSG00000118762/ENSG00000120899/ENSG00000081237/ENSG00000164850/ENSG00000186815/ENSG00000074621/ENSG00000156738/ENSG00000160791/ENSG00000055732/ENSG00000108405/ENSG00000092051/ENSG00000184845/ENSG00000173578/ENSG00000145349…
GOBP_B_CELL_RECEPTOR_SIGNALING_PATHWAY	GOBP_B_CELL_RECEPTOR_SIGNALING_PATHWAY	20	-0.456256	-2.46274	0.00026032	3.82857e-09	0.00213514	2283	tags=80%, list=32%, signal=55%	ENSG00000128322/ENSG00000203896/ENSG00000132522/ENSG00000196950/ENSG00000100030/ENSG00000110651/ENSG00000163599/ENSG00000169224/ENSG00000081237/ENSG00000004468/ENSG00000174500/ENSG00000156738/ENSG00000163563/ENSG00000102010/ENSG00000081189/ENSG00000153064
GOMF_SPECTRIN_BINDING	GOMF_SPECTRIN_BINDING	11	-0.59505	-2.33465	0.000267908	3.82857e-09	0.00219181	2336	tags=91%, list=32%, signal=61%	ENSG00000130559/ENSG00000175203/ENSG00000158560/ENSG00000159023/ENSG00000081237/ENSG00000151150/ENSG00000160460/ENSG00000145362/ENSG00000029534/ENSG00000158856
GOBP_TELOMERE_MAINTENANCE_VIA_TELOMERE_LENGTHENING	GOBP_TELOMERE_MAINTENANCE_VIA_TELOMERE_LENGTHENING	40	0.427805	2.15562	0.000270556	3.82857e-09	0.00220789	1340	tags=45%, list=19%, signal=37%	ENSG00000178999/ENSG00000140451/ENSG00000117650/ENSG00000051180/ENSG00000141499/ENSG00000135486/ENSG00000092199/ENSG00000122566/ENSG00000135624/ENSG00000166226/ENSG00000079246/ENSG00000118655/ENSG00000171824/ENSG00000115484/ENSG00000163468/ENSG00000143799/ENSG00000146731/ENSG00000172795
GOBP_REGULATION_OF_TELOMERASE_ACTIVITY	GOBP_REGULATION_OF_TELOMERASE_ACTIVITY	23	0.520014	2.19151	0.000273159	3.82857e-09	0.00222351	1038	tags=48%, list=14%, signal=41%	ENSG00000178999/ENSG00000140451/ENSG00000117650/ENSG00000141499/ENSG00000143748/ENSG00000122566/ENSG00000138668/ENSG00000166226/ENSG00000079246/ENSG00000136997/ENSG00000115484
GOBP_PEPTIDYL_LYSINE_MODIFICATION	GOBP_PEPTIDYL_LYSINE_MODIFICATION	183	0.277265	1.84263	0.000281659	3.82857e-09	0.00228695	2780	tags=54%, list=39%, signal=34%	ENSG00000139618/ENSG00000106462/ENSG00000149554/ENSG00000119403/ENSG00000130816/ENSG00000101945/ENSG00000152455/ENSG00000183207/ENSG00000012048/ENSG00000183955/ENSG00000143033/ENSG00000196363/ENSG00000142230/ENSG00000071655/ENSG00000128708/ENSG00000133247/ENSG00000148835/ENSG00000188976/ENSG00000104885/ENSG00000126261/ENSG00000100483/ENSG00000214756/ENSG00000119335/ENSG00000117505/ENSG00000148229…
GOBP_NUCLEOBASE_CONTAINING_COMPOUND_TRANSPORT	GOBP_NUCLEOBASE_CONTAINING_COMPOUND_TRANSPORT	108	0.31961	1.99206	0.000287431	3.82857e-09	0.00232796	2240	tags=50%, list=31%, signal=35%	ENSG00000123136/ENSG00000095319/ENSG00000213024/ENSG00000065978/ENSG00000082898/ENSG00000115875/ENSG00000183684/ENSG00000112081/ENSG00000135486/ENSG00000160679/ENSG00000121774/ENSG00000144231/ENSG00000108424/ENSG00000171612/ENSG00000138385/ENSG00000163002/ENSG00000132507/ENSG00000205323/ENSG00000125450/ENSG00000122566/ENSG00000132341/ENSG00000030066/ENSG00000136937/ENSG00000124571/ENSG00000119392…
GOMF_PEPTIDE_ANTIGEN_BINDING	GOMF_PEPTIDE_ANTIGEN_BINDING	12	-0.581279	-2.44818	0.000289129	3.82857e-09	0.00233567	1617	tags=83%, list=22%, signal=65%	ENSG00000206503/ENSG00000204592/ENSG00000179344/ENSG00000223865/ENSG00000196735/ENSG00000204287/ENSG00000196126/ENSG00000198502/ENSG00000010704/ENSG00000231389
GOBP_LEUKOCYTE_MEDIATED_CYTOTOXICITY	GOBP_LEUKOCYTE_MEDIATED_CYTOTOXICITY	42	-0.29269	-2.30518	0.000289828	3.82857e-09	0.00233567	1866	tags=62%, list=26%, signal=46%	ENSG00000073008/ENSG00000206073/ENSG00000131015/ENSG00000111981/ENSG00000206503/ENSG00000158477/ENSG00000158485/ENSG00000109943/ENSG00000204475/ENSG00000204592/ENSG00000105374/ENSG00000081237/ENSG00000162739/ENSG00000180644/ENSG00000103811/ENSG00000183918/ENSG00000169896/ENSG00000100448/ENSG00000134539/ENSG00000204287/ENSG00000196126/ENSG00000168329/ENSG00000158488/ENSG00000158481/ENSG00000163687…
GOMF_IRON_ION_BINDING	GOMF_IRON_ION_BINDING	63	-0.230042	-2.14854	0.000292718	3.82857e-09	0.00235309	902	tags=35%, list=13%, signal=31%	ENSG00000255974/ENSG00000179142/ENSG00000145284/ENSG00000012223/ENSG00000148346/ENSG00000089472/ENSG00000138115/ENSG00000145476/ENSG00000178467/ENSG00000167910/ENSG00000160870/ENSG00000135929/ENSG00000138356/ENSG00000172817/ENSG00000171903/ENSG00000170271/ENSG00000142973/ENSG00000186204/ENSG00000155016/ENSG00000106258/ENSG00000160868/ENSG00000136003
GOCC_UBIQUITIN_LIGASE_COMPLEX	GOCC_UBIQUITIN_LIGASE_COMPLEX	131	0.292637	1.87822	0.000294067	3.82857e-09	0.00235806	985	tags=27%, list=14%, signal=24%	ENSG00000117399/ENSG00000175063/ENSG00000143476/ENSG00000051180/ENSG00000156970/ENSG00000139618/ENSG00000108106/ENSG00000162063/ENSG00000123975/ENSG00000145604/ENSG00000012048/ENSG00000132017/ENSG00000173207/ENSG00000173894/ENSG00000138376/ENSG00000100387/ENSG00000127191/ENSG00000137692/ENSG00000115307/ENSG00000160563/ENSG00000065802/ENSG00000196510/ENSG00000156374/ENSG00000197530/ENSG00000136153…
GOBP_CELLULAR_KETONE_METABOLIC_PROCESS	GOBP_CELLULAR_KETONE_METABOLIC_PROCESS	72	-0.223778	-2.17862	0.00029918	3.82857e-09	0.00238722	1209	tags=38%, list=17%, signal=32%	ENSG00000196850/ENSG00000121769/ENSG00000173208/ENSG00000198099/ENSG00000085662/ENSG00000145439/ENSG00000164494/ENSG00000179142/ENSG00000242366/ENSG00000081051/ENSG00000135469/ENSG00000145692/ENSG00000167910/ENSG00000019582/ENSG00000125398/ENSG00000063854/ENSG00000171903/ENSG00000165175/ENSG00000186204/ENSG00000173757/ENSG00000139160/ENSG00000109819/ENSG00000167588/ENSG00000005882/ENSG00000130988…
GOBP_ATP_METABOLIC_PROCESS	GOBP_ATP_METABOLIC_PROCESS	112	-0.168064	-2.05338	0.000298442	3.82857e-09	0.00238722	232	tags=15%, list=3%, signal=15%	ENSG00000158571/ENSG00000198888/ENSG00000125356/ENSG00000198840/ENSG00000109819/ENSG00000198938/ENSG00000198712/ENSG00000198763/ENSG00000167588/ENSG00000198786/ENSG00000136003/ENSG00000198727/ENSG00000198899/ENSG00000198886/ENSG00000198804/ENSG00000212907/ENSG00000228253
GOBP_REGULATION_OF_ION_TRANSMEMBRANE_TRANSPORT	GOBP_REGULATION_OF_ION_TRANSMEMBRANE_TRANSPORT	141	-0.15871	-2.25151	0.000308919	3.82857e-09	0.0024468	1666	tags=43%, list=23%, signal=33%	ENSG00000149596/ENSG00000117013/ENSG00000124780/ENSG00000165168/ENSG00000155962/ENSG00000135744/ENSG00000169403/ENSG00000110719/ENSG00000186439/ENSG00000138495/ENSG00000127914/ENSG00000118762/ENSG00000198373/ENSG00000136531/ENSG00000159197/ENSG00000120899/ENSG00000164850/ENSG00000186815/ENSG00000198420/ENSG00000161958/ENSG00000153822/ENSG00000166592/ENSG00000108405/ENSG00000007952/ENSG00000092051…
GOMF_CYTOSKELETAL_MOTOR_ACTIVITY	GOMF_CYTOSKELETAL_MOTOR_ACTIVITY	59	0.385107	2.15386	0.000307817	3.82857e-09	0.0024468	257	tags=22%, list=4%, signal=21%	ENSG00000142945/ENSG00000237649/ENSG00000090889/ENSG00000186185/ENSG00000112984/ENSG00000118193/ENSG00000138160/ENSG00000137807/ENSG00000163808/ENSG00000121621/ENSG00000138778/ENSG00000138182/ENSG00000079616
GOBP_RNA_CATABOLIC_PROCESS	GOBP_RNA_CATABOLIC_PROCESS	133	0.297785	1.91383	0.000308272	3.82857e-09	0.0024468	2135	tags=47%, list=30%, signal=33%	ENSG00000168496/ENSG00000104889/ENSG00000138346/ENSG00000101412/ENSG00000065978/ENSG00000130520/ENSG00000127191/ENSG00000130332/ENSG00000162385/ENSG00000053372/ENSG00000265241/ENSG00000144231/ENSG00000092199/ENSG00000141543/ENSG00000171865/ENSG00000138385/ENSG00000130713/ENSG00000120699/ENSG00000126070/ENSG00000168002/ENSG00000123144/ENSG00000138668/ENSG00000090621/ENSG00000142864/ENSG00000134815…
GOBP_REGULATION_OF_CENTRIOLE_REPLICATION	GOBP_REGULATION_OF_CENTRIOLE_REPLICATION	13	0.632056	2.20439	0.000316937	3.82857e-09	0.00250417	2653	tags=100%, list=37%, signal=63%	ENSG00000123473/ENSG00000142731/ENSG00000012048/ENSG00000213024/ENSG00000151849/ENSG00000156876/ENSG00000145632/ENSG00000239306/ENSG00000136861/ENSG00000116127/ENSG00000166004/ENSG00000108395/ENSG00000101624
GOMF_FOUR_WAY_JUNCTION_DNA_BINDING	GOMF_FOUR_WAY_JUNCTION_DNA_BINDING	16	0.587457	2.18544	0.000322965	3.82857e-09	0.00254557	2248	tags=81%, list=31%, signal=56%	ENSG00000197299/ENSG00000196584/ENSG00000164104/ENSG00000126215/ENSG00000095002/ENSG00000178295/ENSG00000108384/ENSG00000116062/ENSG00000187790/ENSG00000185379/ENSG00000189403/ENSG00000133895/ENSG00000182185
GOBP_REGULATION_OF_HOMOTYPIC_CELL_CELL_ADHESION	GOBP_REGULATION_OF_HOMOTYPIC_CELL_CELL_ADHESION	12	-0.576172	-2.42667	0.000330107	3.82857e-09	0.00259554	1419	tags=75%, list=20%, signal=60%	ENSG00000163932/ENSG00000010278/ENSG00000100448/ENSG00000151150/ENSG00000134352/ENSG00000183044/ENSG00000154229/ENSG00000185532/ENSG00000158856
GOCC_U12_TYPE_SPLICEOSOMAL_COMPLEX	GOCC_U12_TYPE_SPLICEOSOMAL_COMPLEX	19	0.547998	2.17196	0.000345059	3.82857e-09	0.00270652	1443	tags=63%, list=20%, signal=51%	ENSG00000115128/ENSG00000143977/ENSG00000167088/ENSG00000065978/ENSG00000100410/ENSG00000130332/ENSG00000100028/ENSG00000182004/ENSG00000143368/ENSG00000125743/ENSG00000087365/ENSG00000139343
GOBP_REGULATION_OF_SYSTEMIC_ARTERIAL_BLOOD_PRESSURE_BY_RENIN_ANGIOTENSIN	GOBP_REGULATION_OF_SYSTEMIC_ARTERIAL_BLOOD_PRESSURE_BY_RENIN_ANGIOTENSIN	11	-0.589104	-2.31132	0.000347614	3.82857e-09	0.00271996	2961	tags=100%, list=41%, signal=59%	ENSG00000167332/ENSG00000138792/ENSG00000067560/ENSG00000135744/ENSG00000071242/ENSG00000007952/ENSG00000100448/ENSG00000163751/ENSG00000198829/ENSG00000115353
GOMF_CATALYTIC_ACTIVITY_ACTING_ON_RNA	GOMF_CATALYTIC_ACTIVITY_ACTING_ON_RNA	178	0.274648	1.82241	0.000354935	3.82857e-09	0.00277053	3616	tags=68%, list=50%, signal=35%	ENSG00000140451/ENSG00000174371/ENSG00000168496/ENSG00000104889/ENSG00000123136/ENSG00000143319/ENSG00000136492/ENSG00000137054/ENSG00000197275/ENSG00000138050/ENSG00000132773/ENSG00000105202/ENSG00000144231/ENSG00000141543/ENSG00000100416/ENSG00000171865/ENSG00000130713/ENSG00000120699/ENSG00000126070/ENSG00000198056/ENSG00000168002/ENSG00000116120/ENSG00000119203/ENSG00000117481/ENSG00000134815…
GOBP_REGULATION_OF_PLATELET_AGGREGATION	GOBP_REGULATION_OF_PLATELET_AGGREGATION	10	-0.615626	-2.35778	0.000370053	3.82857e-09	0.00287465	1419	tags=80%, list=20%, signal=64%	ENSG00000163932/ENSG00000010278/ENSG00000100448/ENSG00000134352/ENSG00000183044/ENSG00000154229/ENSG00000185532/ENSG00000158856
GOBP_CHROMATIN_REMODELING_AT_CENTROMERE	GOBP_CHROMATIN_REMODELING_AT_CENTROMERE	10	0.680162	2.15174	0.000369265	3.82857e-09	0.00287465	1916	tags=90%, list=27%, signal=66%	ENSG00000123485/ENSG00000203760/ENSG00000119969/ENSG00000132780/ENSG00000188312/ENSG00000104147/ENSG00000159055/ENSG00000163041/ENSG00000142856
GOBP_SIGNAL_TRANSDUCTION_BY_P53_CLASS_MEDIATOR	GOBP_SIGNAL_TRANSDUCTION_BY_P53_CLASS_MEDIATOR	86	0.334326	2.01626	0.000378556	3.82857e-09	0.00293283	2469	tags=55%, list=34%, signal=36%	ENSG00000178999/ENSG00000075218/ENSG00000007968/ENSG00000087586/ENSG00000111206/ENSG00000139618/ENSG00000149554/ENSG00000165891/ENSG00000101412/ENSG00000171863/ENSG00000183955/ENSG00000078900/ENSG00000183765/ENSG00000176208/ENSG00000152192/ENSG00000132507/ENSG00000176720/ENSG00000185499/ENSG00000143499/ENSG00000142676/ENSG00000136997/ENSG00000115268/ENSG00000111641/ENSG00000122406/ENSG00000145632…
GOBP_CELLULAR_PROCESS_INVOLVED_IN_REPRODUCTION_IN_MULTICELLULAR_ORGANISM	GOBP_CELLULAR_PROCESS_INVOLVED_IN_REPRODUCTION_IN_MULTICELLULAR_ORGANISM	156	0.276318	1.81296	0.000379357	3.82857e-09	0.00293283	1940	tags=38%, list=27%, signal=28%	ENSG00000080986/ENSG00000166851/ENSG00000066279/ENSG00000131747/ENSG00000121152/ENSG00000157456/ENSG00000087586/ENSG00000137812/ENSG00000121621/ENSG00000071539/ENSG00000139618/ENSG00000221829/ENSG00000158169/ENSG00000164104/ENSG00000120539/ENSG00000112742/ENSG00000136811/ENSG00000112029/ENSG00000136492/ENSG00000187741/ENSG00000025770/ENSG00000095002/ENSG00000225697/ENSG00000138587/ENSG00000185697…
GOCC_U2_SNRNP	GOCC_U2_SNRNP	16	0.580265	2.15869	0.000385841	3.82857e-09	0.00297584	1573	tags=69%, list=22%, signal=54%	ENSG00000115128/ENSG00000143977/ENSG00000167088/ENSG00000131876/ENSG00000100410/ENSG00000100028/ENSG00000182004/ENSG00000125743/ENSG00000087365/ENSG00000183431/ENSG00000104897
GOMF_CYTOKINE_RECEPTOR_ACTIVITY	GOMF_CYTOKINE_RECEPTOR_ACTIVITY	36	-0.310168	-2.24207	0.000390722	3.82857e-09	0.00300631	1564	tags=56%, list=22%, signal=44%	ENSG00000112486/ENSG00000126353/ENSG00000160712/ENSG00000016402/ENSG00000119535/ENSG00000160791/ENSG00000163702/ENSG00000173578/ENSG00000116678/ENSG00000122025/ENSG00000110324/ENSG00000121807/ENSG00000172215/ENSG00000144230/ENSG00000134352/ENSG00000019582/ENSG00000168329/ENSG00000144648/ENSG00000151892/ENSG00000113494
GOBP_SEQUESTERING_OF_CALCIUM_ION	GOBP_SEQUESTERING_OF_CALCIUM_ION	48	-0.261954	-2.17314	0.00040177	3.82857e-09	0.00308397	2021	tags=60%, list=28%, signal=44%	ENSG00000006210/ENSG00000203896/ENSG00000085872/ENSG00000080815/ENSG00000113448/ENSG00000095209/ENSG00000149596/ENSG00000155962/ENSG00000140939/ENSG00000126353/ENSG00000186439/ENSG00000117560/ENSG00000118762/ENSG00000120899/ENSG00000081237/ENSG00000164850/ENSG00000186815/ENSG00000160791/ENSG00000055732/ENSG00000092051/ENSG00000184845/ENSG00000173578/ENSG00000145349/ENSG00000213366/ENSG00000092529…
GOMF_OXIDOREDUCTASE_ACTIVITY_ACTING_ON_THE_ALDEHYDE_OR_OXO_GROUP_OF_DONORS_NAD_OR_NADP_AS_ACCEPTOR	GOMF_OXIDOREDUCTASE_ACTIVITY_ACTING_ON_THE_ALDEHYDE_OR_OXO_GROUP_OF_DONORS_NAD_OR_NADP_AS_ACCEPTOR	22	-0.414159	-2.29323	0.000408504	3.82857e-09	0.00312483	2139	tags=73%, list=30%, signal=51%	ENSG00000059573/ENSG00000064763/ENSG00000136010/ENSG00000196139/ENSG00000119711/ENSG00000105953/ENSG00000131828/ENSG00000198099/ENSG00000085662/ENSG00000006534/ENSG00000165092/ENSG00000164904/ENSG00000144908/ENSG00000135929/ENSG00000112294/ENSG00000111275
GOBP_FACULTATIVE_HETEROCHROMATIN_ASSEMBLY	GOBP_FACULTATIVE_HETEROCHROMATIN_ASSEMBLY	18	0.561415	2.17255	0.000409293	3.82857e-09	0.00312483	2205	tags=78%, list=31%, signal=54%	ENSG00000119969/ENSG00000130816/ENSG00000101945/ENSG00000071655/ENSG00000141858/ENSG00000130726/ENSG00000119772/ENSG00000113648/ENSG00000138336/ENSG00000004487/ENSG00000178409/ENSG00000133422/ENSG00000143379/ENSG00000116478
GOMF_EXONUCLEASE_ACTIVITY	GOMF_EXONUCLEASE_ACTIVITY	51	0.392324	2.10923	0.000409994	3.82857e-09	0.00312483	1621	tags=47%, list=23%, signal=37%	ENSG00000174371/ENSG00000062822/ENSG00000168496/ENSG00000143319/ENSG00000172613/ENSG00000005189/ENSG00000132773/ENSG00000177084/ENSG00000130713/ENSG00000120699/ENSG00000148300/ENSG00000042088/ENSG00000123144/ENSG00000119203/ENSG00000164002/ENSG00000118655/ENSG00000171824/ENSG00000110063/ENSG00000152457/ENSG00000100823/ENSG00000117419/ENSG00000172795/ENSG00000138035/ENSG00000104626
GOMF_AROMATASE_ACTIVITY	GOMF_AROMATASE_ACTIVITY	11	-0.583097	-2.28775	0.000422893	3.82857e-09	0.00321556	671	tags=64%, list=9%, signal=58%	ENSG00000138115/ENSG00000160870/ENSG00000171903/ENSG00000142973/ENSG00000186204/ENSG00000106258/ENSG00000160868
GOBP_NEGATIVE_REGULATION_OF_CELLULAR_COMPONENT_ORGANIZATION	GOBP_NEGATIVE_REGULATION_OF_CELLULAR_COMPONENT_ORGANIZATION	274	0.243134	1.69157	0.000426072	3.82857e-09	0.00323213	1913	tags=35%, list=27%, signal=27%	ENSG00000178999/ENSG00000080986/ENSG00000166851/ENSG00000164611/ENSG00000169679/ENSG00000117724/ENSG00000131747/ENSG00000122952/ENSG00000140451/ENSG00000117632/ENSG00000156970/ENSG00000118193/ENSG00000134057/ENSG00000167513/ENSG00000071539/ENSG00000088325/ENSG00000135476/ENSG00000156509/ENSG00000149554/ENSG00000179051/ENSG00000162063/ENSG00000174442/ENSG00000073111/ENSG00000112742/ENSG00000116670…
GOCC_LUMENAL_SIDE_OF_MEMBRANE	GOCC_LUMENAL_SIDE_OF_MEMBRANE	20	-0.445256	-2.40337	0.000434533	3.82857e-09	0.00328859	1617	tags=70%, list=22%, signal=54%	ENSG00000206503/ENSG00000205981/ENSG00000118762/ENSG00000204592/ENSG00000237541/ENSG00000179344/ENSG00000223865/ENSG00000196735/ENSG00000204287/ENSG00000196126/ENSG00000198502/ENSG00000019582/ENSG00000231389/ENSG00000064601
GOBP_NEGATIVE_REGULATION_OF_MRNA_METABOLIC_PROCESS	GOBP_NEGATIVE_REGULATION_OF_MRNA_METABOLIC_PROCESS	44	0.409565	2.1219	0.000454641	3.82857e-09	0.00343273	2480	tags=66%, list=35%, signal=43%	ENSG00000101412/ENSG00000138376/ENSG00000065978/ENSG00000115875/ENSG00000127191/ENSG00000092199/ENSG00000122566/ENSG00000138668/ENSG00000134815/ENSG00000120948/ENSG00000126254/ENSG00000066044/ENSG00000011304/ENSG00000151779/ENSG00000147274/ENSG00000116350/ENSG00000135829/ENSG00000070756/ENSG00000168621/ENSG00000153187/ENSG00000089280/ENSG00000060138/ENSG00000165119/ENSG00000182872/ENSG00000196235…
GOMF_NUCLEOSOMAL_DNA_BINDING	GOMF_NUCLEOSOMAL_DNA_BINDING	29	0.475817	2.15423	0.000474026	3.82857e-09	0.00357075	2577	tags=76%, list=36%, signal=49%	ENSG00000164032/ENSG00000071655/ENSG00000198830/ENSG00000092199/ENSG00000205581/ENSG00000162521/ENSG00000184897/ENSG00000180198/ENSG00000113648/ENSG00000149948/ENSG00000168298/ENSG00000149480/ENSG00000163041/ENSG00000173473/ENSG00000196591/ENSG00000136518/ENSG00000127616/ENSG00000116478/ENSG00000189060/ENSG00000143614/ENSG00000184357/ENSG00000187837
GOBP_POSITIVE_REGULATION_OF_CELL_DIVISION	GOBP_POSITIVE_REGULATION_OF_CELL_DIVISION	33	0.431294	2.05489	0.000477001	3.82857e-09	0.0035848	1128	tags=39%, list=16%, signal=33%	ENSG00000178999/ENSG00000118193/ENSG00000137807/ENSG00000161800/ENSG00000094804/ENSG00000138182/ENSG00000114346/ENSG00000213024/ENSG00000065978/ENSG00000101224/ENSG00000119185/ENSG00000070831/ENSG00000122966
GOBP_REGULATION_OF_MRNA_CATABOLIC_PROCESS	GOBP_REGULATION_OF_MRNA_CATABOLIC_PROCESS	81	0.333002	1.98798	0.000481278	3.82857e-09	0.00360856	2127	tags=51%, list=30%, signal=36%	ENSG00000101412/ENSG00000065978/ENSG00000127191/ENSG00000162385/ENSG00000265241/ENSG00000144231/ENSG00000092199/ENSG00000141543/ENSG00000130713/ENSG00000120699/ENSG00000168002/ENSG00000138668/ENSG00000090621/ENSG00000142864/ENSG00000134815/ENSG00000088247/ENSG00000123908/ENSG00000088038/ENSG00000120948/ENSG00000110063/ENSG00000066044/ENSG00000155363/ENSG00000166889/ENSG00000100823/ENSG00000099783…
GOBP_DNA_REPLICATION_INDEPENDENT_CHROMATIN_ORGANIZATION	GOBP_DNA_REPLICATION_INDEPENDENT_CHROMATIN_ORGANIZATION	24	0.496058	2.12357	0.000488925	3.82857e-09	0.00365741	873	tags=46%, list=12%, signal=40%	ENSG00000123485/ENSG00000105011/ENSG00000203760/ENSG00000132780/ENSG00000188312/ENSG00000128708/ENSG00000104147/ENSG00000092201/ENSG00000276180/ENSG00000162521/ENSG00000196497
GOBP_POSITIVE_REGULATION_OF_ION_TRANSMEMBRANE_TRANSPORT	GOBP_POSITIVE_REGULATION_OF_ION_TRANSMEMBRANE_TRANSPORT	57	-0.227286	-2.04648	0.000509655	3.82857e-09	0.00379491	1568	tags=47%, list=22%, signal=37%	ENSG00000135744/ENSG00000169403/ENSG00000186439/ENSG00000138495/ENSG00000127914/ENSG00000118762/ENSG00000159197/ENSG00000164850/ENSG00000198420/ENSG00000108405/ENSG00000184845/ENSG00000169252/ENSG00000213366/ENSG00000158828/ENSG00000121807/ENSG00000151150/ENSG00000092529/ENSG00000143153/ENSG00000147003/ENSG00000196632/ENSG00000055118/ENSG00000053918/ENSG00000181754/ENSG00000145362/ENSG00000144681…
GOBP_REGULATION_OF_T_CELL_PROLIFERATION	GOBP_REGULATION_OF_T_CELL_PROLIFERATION	57	-0.227213	-2.04582	0.000509655	3.82857e-09	0.00379491	1801	tags=56%, list=25%, signal=42%	ENSG00000071051/ENSG00000110651/ENSG00000125726/ENSG00000146072/ENSG00000206503/ENSG00000170298/ENSG00000164136/ENSG00000163599/ENSG00000102245/ENSG00000122122/ENSG00000109943/ENSG00000131507/ENSG00000204592/ENSG00000081237/ENSG00000198851/ENSG00000105639/ENSG00000108946/ENSG00000120217/ENSG00000117215/ENSG00000117090/ENSG00000128340/ENSG00000163513/ENSG00000223865/ENSG00000106952/ENSG00000196126…
GOBP_IMMUNE_RESPONSE_REGULATING_CELL_SURFACE_RECEPTOR_SIGNALING_PATHWAY	GOBP_IMMUNE_RESPONSE_REGULATING_CELL_SURFACE_RECEPTOR_SIGNALING_PATHWAY	85	-0.194695	-2.05675	0.000513845	3.82857e-09	0.00381731	2088	tags=55%, list=29%, signal=40%	ENSG00000188313/ENSG00000076984/ENSG00000203896/ENSG00000126262/ENSG00000132522/ENSG00000080815/ENSG00000090487/ENSG00000196950/ENSG00000100030/ENSG00000110651/ENSG00000113448/ENSG00000146072/ENSG00000163874/ENSG00000206503/ENSG00000153563/ENSG00000163599/ENSG00000126353/ENSG00000169224/ENSG00000163932/ENSG00000204475/ENSG00000081237/ENSG00000004468/ENSG00000174500/ENSG00000101082/ENSG00000149534…
GOBP_NEGATIVE_REGULATION_OF_GENE_EXPRESSION_EPIGENETIC	GOBP_NEGATIVE_REGULATION_OF_GENE_EXPRESSION_EPIGENETIC	40	0.418141	2.10693	0.000523456	3.82857e-09	0.0038798	3258	tags=80%, list=45%, signal=44%	ENSG00000106462/ENSG00000119969/ENSG00000130816/ENSG00000101945/ENSG00000123374/ENSG00000106689/ENSG00000071655/ENSG00000141858/ENSG00000148229/ENSG00000130726/ENSG00000119772/ENSG00000113648/ENSG00000149948/ENSG00000138336/ENSG00000122565/ENSG00000080345/ENSG00000163041/ENSG00000004487/ENSG00000178409/ENSG00000133422/ENSG00000143379/ENSG00000010803/ENSG00000116478/ENSG00000103126/ENSG00000189060…
GOBP_CILIUM_MOVEMENT	GOBP_CILIUM_MOVEMENT	61	-0.240931	-2.2062	0.000527923	3.82857e-09	0.00390394	1564	tags=48%, list=22%, signal=38%	ENSG00000112486/ENSG00000089101/ENSG00000122735/ENSG00000141013/ENSG00000172139/ENSG00000125863/ENSG00000179636/ENSG00000119048/ENSG00000118690/ENSG00000125124/ENSG00000131044/ENSG00000172361/ENSG00000118997/ENSG00000101222/ENSG00000157423/ENSG00000120051/ENSG00000183644/ENSG00000007174/ENSG00000183833/ENSG00000204815/ENSG00000086288/ENSG00000152582/ENSG00000166762/ENSG00000162643/ENSG00000115353…
GOBP_REGULATION_OF_TELOMERE_MAINTENANCE	GOBP_REGULATION_OF_TELOMERE_MAINTENANCE	39	0.430532	2.15272	0.000534806	3.82857e-09	0.00394582	1340	tags=46%, list=19%, signal=38%	ENSG00000178999/ENSG00000140451/ENSG00000117650/ENSG00000135486/ENSG00000092199/ENSG00000122566/ENSG00000138668/ENSG00000135624/ENSG00000166226/ENSG00000079246/ENSG00000171824/ENSG00000136997/ENSG00000115484/ENSG00000163468/ENSG00000143799/ENSG00000146731/ENSG00000012061/ENSG00000172795
GOBP_UNSATURATED_FATTY_ACID_METABOLIC_PROCESS	GOBP_UNSATURATED_FATTY_ACID_METABOLIC_PROCESS	41	-0.284663	-2.26378	0.00053797	3.82857e-09	0.00396012	1754	tags=56%, list=24%, signal=43%	ENSG00000165841/ENSG00000134824/ENSG00000135241/ENSG00000172831/ENSG00000012779/ENSG00000196139/ENSG00000059377/ENSG00000173208/ENSG00000085662/ENSG00000255974/ENSG00000213366/ENSG00000145284/ENSG00000138115/ENSG00000105499/ENSG00000163106/ENSG00000243955/ENSG00000165591/ENSG00000019582/ENSG00000171903/ENSG00000140043/ENSG00000186204/ENSG00000155016/ENSG00000164181
GOCC_ENDOCYTIC_VESICLE_MEMBRANE	GOCC_ENDOCYTIC_VESICLE_MEMBRANE	71	-0.215849	-2.11195	0.000542809	3.82857e-09	0.00398666	1736	tags=51%, list=24%, signal=39%	ENSG00000107165/ENSG00000073060/ENSG00000206503/ENSG00000165168/ENSG00000120251/ENSG00000110719/ENSG00000204592/ENSG00000126895/ENSG00000123570/ENSG00000155511/ENSG00000119535/ENSG00000010278/ENSG00000138798/ENSG00000010327/ENSG00000237541/ENSG00000111186/ENSG00000128340/ENSG00000145349/ENSG00000179344/ENSG00000223865/ENSG00000174808/ENSG00000196735/ENSG00000169252/ENSG00000171130/ENSG00000170743…
GOBP_DNA_METHYLATION_OR_DEMETHYLATION	GOBP_DNA_METHYLATION_OR_DEMETHYLATION	41	0.4084	2.06267	0.000547426	3.82857e-09	0.00401145	1778	tags=49%, list=25%, signal=37%	ENSG00000106462/ENSG00000119969/ENSG00000179750/ENSG00000130816/ENSG00000012048/ENSG00000139372/ENSG00000071655/ENSG00000130726/ENSG00000119772/ENSG00000136997/ENSG00000204371/ENSG00000149480/ENSG00000138336/ENSG00000100823/ENSG00000143799/ENSG00000181090/ENSG00000159055/ENSG00000178409/ENSG00000107485/ENSG00000100462
GOBP_REGULATION_OF_MITOTIC_CELL_CYCLE_SPINDLE_ASSEMBLY_CHECKPOINT	GOBP_REGULATION_OF_MITOTIC_CELL_CYCLE_SPINDLE_ASSEMBLY_CHECKPOINT	13	0.617369	2.15317	0.000571666	3.82857e-09	0.0041796	723	tags=54%, list=10%, signal=49%	ENSG00000080986/ENSG00000134057/ENSG00000167513/ENSG00000126215/ENSG00000178295/ENSG00000164109/ENSG00000002822
GOCC_SITE_OF_DOUBLE_STRAND_BREAK	GOCC_SITE_OF_DOUBLE_STRAND_BREAK	40	0.415815	2.09521	0.000574276	3.82857e-09	0.00418921	1737	tags=52%, list=24%, signal=40%	ENSG00000051180/ENSG00000171320/ENSG00000188486/ENSG00000111602/ENSG00000116670/ENSG00000163466/ENSG00000141499/ENSG00000168411/ENSG00000188996/ENSG00000163029/ENSG00000070950/ENSG00000148362/ENSG00000117748/ENSG00000134758/ENSG00000115091/ENSG00000143799/ENSG00000080345/ENSG00000162704/ENSG00000138071/ENSG00000148153/ENSG00000101773
GOBP_CELL_AGING	GOBP_CELL_AGING	50	0.382173	2.05103	0.000578568	3.82857e-09	0.00421101	1613	tags=44%, list=22%, signal=34%	ENSG00000170312/ENSG00000111206/ENSG00000139618/ENSG00000188486/ENSG00000149554/ENSG00000123374/ENSG00000112029/ENSG00000213024/ENSG00000065978/ENSG00000183765/ENSG00000147889/ENSG00000163029/ENSG00000174775/ENSG00000149948/ENSG00000080839/ENSG00000145632/ENSG00000121068/ENSG00000012061/ENSG00000119408/ENSG00000240972/ENSG00000138035/ENSG00000086991
GOCC_INTRACELLULAR_PROTEIN_CONTAINING_COMPLEX	GOCC_INTRACELLULAR_PROTEIN_CONTAINING_COMPLEX	363	0.226941	1.61159	0.000599908	3.82857e-09	0.00435652	2858	tags=49%, list=40%, signal=31%	ENSG00000117399/ENSG00000175063/ENSG00000143476/ENSG00000051180/ENSG00000156970/ENSG00000139618/ENSG00000108106/ENSG00000062822/ENSG00000100479/ENSG00000104889/ENSG00000112118/ENSG00000162063/ENSG00000014138/ENSG00000123975/ENSG00000136908/ENSG00000116670/ENSG00000183207/ENSG00000145604/ENSG00000012048/ENSG00000132017/ENSG00000173207/ENSG00000173894/ENSG00000138376/ENSG00000135930/ENSG00000144580…
GOBP_POSITIVE_REGULATION_OF_TRANSFERASE_ACTIVITY	GOBP_POSITIVE_REGULATION_OF_TRANSFERASE_ACTIVITY	238	0.248689	1.71106	0.000618225	3.82857e-09	0.00447947	1180	tags=26%, list=16%, signal=23%	ENSG00000117399/ENSG00000178999/ENSG00000175063/ENSG00000166851/ENSG00000117650/ENSG00000118193/ENSG00000134222/ENSG00000134057/ENSG00000088325/ENSG00000106462/ENSG00000108106/ENSG00000094804/ENSG00000138778/ENSG00000131153/ENSG00000092853/ENSG00000101003/ENSG00000049541/ENSG00000123975/ENSG00000120539/ENSG00000127586/ENSG00000136122/ENSG00000173207/ENSG00000147536/ENSG00000140988/ENSG00000114346…
GOBP_ACUTE_INFLAMMATORY_RESPONSE	GOBP_ACUTE_INFLAMMATORY_RESPONSE	40	-0.285393	-2.23183	0.000649289	3.82857e-09	0.00469403	1545	tags=52%, list=21%, signal=41%	ENSG00000126353/ENSG00000160712/ENSG00000141655/ENSG00000122585/ENSG00000204592/ENSG00000112299/ENSG00000117215/ENSG00000143954/ENSG00000050628/ENSG00000162711/ENSG00000164129/ENSG00000176046/ENSG00000060566/ENSG00000241635/ENSG00000140795/ENSG00000134352/ENSG00000185010/ENSG00000198535/ENSG00000115353/ENSG00000163687/ENSG00000125730
GOBP_REGULATION_OF_SPINDLE_ORGANIZATION	GOBP_REGULATION_OF_SPINDLE_ORGANIZATION	24	0.489183	2.09413	0.000653294	3.82857e-09	0.00471244	304	tags=33%, list=4%, signal=32%	ENSG00000166851/ENSG00000076382/ENSG00000013810/ENSG00000134222/ENSG00000163808/ENSG00000088325/ENSG00000136122/ENSG00000213024
GOMF_PROMOTER_SPECIFIC_CHROMATIN_BINDING	GOMF_PROMOTER_SPECIFIC_CHROMATIN_BINDING	37	0.420759	2.07641	0.000667231	3.82857e-09	0.00479157	2763	tags=73%, list=38%, signal=45%	ENSG00000106462/ENSG00000130816/ENSG00000130726/ENSG00000113648/ENSG00000115289/ENSG00000016082/ENSG00000080839/ENSG00000204371/ENSG00000012061/ENSG00000141956/ENSG00000074047/ENSG00000110713/ENSG00000135829/ENSG00000004487/ENSG00000128272/ENSG00000196591/ENSG00000163161/ENSG00000126456/ENSG00000143379/ENSG00000153187/ENSG00000166949/ENSG00000116478/ENSG00000205250/ENSG00000115966/ENSG00000125651…
GOBP_BLASTOCYST_DEVELOPMENT	GOBP_BLASTOCYST_DEVELOPMENT	51	0.385335	2.07165	0.000666139	3.82857e-09	0.00479157	1963	tags=49%, list=27%, signal=36%	ENSG00000171848/ENSG00000117650/ENSG00000105011/ENSG00000139618/ENSG00000132780/ENSG00000149554/ENSG00000101003/ENSG00000115128/ENSG00000147536/ENSG00000146918/ENSG00000100814/ENSG00000106799/ENSG00000088038/ENSG00000112578/ENSG00000197905/ENSG00000129562/ENSG00000138336/ENSG00000167526/ENSG00000166579/ENSG00000101773/ENSG00000136518/ENSG00000204531/ENSG00000242173/ENSG00000109917/ENSG00000013275
GOMF_DNA_DIRECTED_DNA_POLYMERASE_ACTIVITY	GOMF_DNA_DIRECTED_DNA_POLYMERASE_ACTIVITY	13	0.613148	2.13845	0.000672723	3.82857e-09	0.0048177	777	tags=54%, list=11%, signal=48%	ENSG00000062822/ENSG00000100479/ENSG00000051341/ENSG00000077514/ENSG00000177084/ENSG00000148229/ENSG00000115350
GOBP_PROTEIN_MODIFICATION_BY_SMALL_PROTEIN_CONJUGATION	GOBP_PROTEIN_MODIFICATION_BY_SMALL_PROTEIN_CONJUGATION	369	0.227364	1.61498	0.000673851	3.82857e-09	0.0048177	1006	tags=23%, list=14%, signal=21%	ENSG00000117399/ENSG00000175063/ENSG00000166851/ENSG00000276043/ENSG00000111665/ENSG00000143476/ENSG00000156970/ENSG00000077152/ENSG00000108106/ENSG00000140525/ENSG00000156509/ENSG00000221829/ENSG00000162063/ENSG00000158169/ENSG00000120539/ENSG00000116670/ENSG00000145604/ENSG00000112029/ENSG00000012048/ENSG00000067955/ENSG00000132017/ENSG00000171863/ENSG00000187741/ENSG00000140988/ENSG00000181544…
GOBP_FATTY_ACID_DERIVATIVE_METABOLIC_PROCESS	GOBP_FATTY_ACID_DERIVATIVE_METABOLIC_PROCESS	31	-0.32419	-2.21657	0.000701823	3.82857e-09	0.00499559	2235	tags=71%, list=31%, signal=49%	ENSG00000131067/ENSG00000012660/ENSG00000221988/ENSG00000064763/ENSG00000204427/ENSG00000107165/ENSG00000131238/ENSG00000012779/ENSG00000068366/ENSG00000255154/ENSG00000146151/ENSG00000075239/ENSG00000197296/ENSG00000167741/ENSG00000145730/ENSG00000204136/ENSG00000111058/ENSG00000140876/ENSG00000171903/ENSG00000164398/ENSG00000186204/ENSG00000164181
GOBP_PROTEIN_MODIFICATION_BY_SMALL_PROTEIN_CONJUGATION_OR_REMOVAL	GOBP_PROTEIN_MODIFICATION_BY_SMALL_PROTEIN_CONJUGATION_OR_REMOVAL	430	0.216601	1.55736	0.000700654	3.82857e-09	0.00499559	1359	tags=27%, list=19%, signal=23%	ENSG00000117399/ENSG00000175063/ENSG00000170312/ENSG00000166851/ENSG00000276043/ENSG00000111665/ENSG00000143476/ENSG00000156970/ENSG00000077152/ENSG00000108106/ENSG00000140525/ENSG00000156509/ENSG00000221829/ENSG00000162063/ENSG00000158169/ENSG00000120539/ENSG00000116670/ENSG00000145604/ENSG00000112029/ENSG00000012048/ENSG00000067955/ENSG00000132017/ENSG00000171863/ENSG00000187741/ENSG00000140988…
GOBP_REGULATION_OF_MEIOTIC_NUCLEAR_DIVISION	GOBP_REGULATION_OF_MEIOTIC_NUCLEAR_DIVISION	16	0.565679	2.10442	0.00071805	3.82857e-09	0.00509986	248	tags=38%, list=3%, signal=36%	ENSG00000117399/ENSG00000071539/ENSG00000111247/ENSG00000156509/ENSG00000181773/ENSG00000112029
GOBP_EMBRYONIC_SKELETAL_SYSTEM_DEVELOPMENT	GOBP_EMBRYONIC_SKELETAL_SYSTEM_DEVELOPMENT	63	0.348559	1.96695	0.000729385	3.82857e-09	0.005169	2845	tags=65%, list=40%, signal=40%	ENSG00000162769/ENSG00000123388/ENSG00000168779/ENSG00000141543/ENSG00000106799/ENSG00000176887/ENSG00000157227/ENSG00000144355/ENSG00000115844/ENSG00000170577/ENSG00000133937/ENSG00000196562/ENSG00000103489/ENSG00000180806/ENSG00000078246/ENSG00000176842/ENSG00000114251/ENSG00000177030/ENSG00000106571/ENSG00000100714/ENSG00000052850/ENSG00000108821/ENSG00000101144/ENSG00000112559/ENSG00000139219…
GOBP_OOCYTE_DIFFERENTIATION	GOBP_OOCYTE_DIFFERENTIATION	22	0.502507	2.08567	0.000732783	3.82857e-09	0.00518172	1828	tags=59%, list=25%, signal=44%	ENSG00000087586/ENSG00000071539/ENSG00000139618/ENSG00000112029/ENSG00000101224/ENSG00000116455/ENSG00000100206/ENSG00000214274/ENSG00000220201/ENSG00000006047/ENSG00000100918/ENSG00000163273/ENSG00000105568
GOBP_DOUBLE_STRAND_BREAK_REPAIR_VIA_NONHOMOLOGOUS_END_JOINING	GOBP_DOUBLE_STRAND_BREAK_REPAIR_VIA_NONHOMOLOGOUS_END_JOINING	38	0.415014	2.06606	0.000737717	3.82857e-09	0.00520522	1640	tags=50%, list=23%, signal=39%	ENSG00000051341/ENSG00000127423/ENSG00000164104/ENSG00000116670/ENSG00000133247/ENSG00000141499/ENSG00000109685/ENSG00000079246/ENSG00000118655/ENSG00000115233/ENSG00000148362/ENSG00000149948/ENSG00000152457/ENSG00000196419/ENSG00000012061/ENSG00000080345/ENSG00000138071/ENSG00000189403/ENSG00000124795
GOBP_RESPONSE_TO_GAMMA_RADIATION	GOBP_RESPONSE_TO_GAMMA_RADIATION	28	0.456183	2.04636	0.000763102	3.82857e-09	0.0053726	2345	tags=64%, list=33%, signal=43%	ENSG00000051180/ENSG00000139618/ENSG00000188486/ENSG00000144554/ENSG00000196584/ENSG00000183765/ENSG00000174775/ENSG00000079246/ENSG00000136997/ENSG00000196419/ENSG00000143799/ENSG00000146872/ENSG00000004487/ENSG00000107485/ENSG00000030110/ENSG00000133895/ENSG00000161970/ENSG00000087088
GOBP_MEIOTIC_CHROMOSOME_SEPARATION	GOBP_MEIOTIC_CHROMOSOME_SEPARATION	16	0.564555	2.10024	0.000786982	3.82857e-09	0.00552868	1093	tags=56%, list=15%, signal=48%	ENSG00000131747/ENSG00000121152/ENSG00000154920/ENSG00000135476/ENSG00000112742/ENSG00000025770/ENSG00000169689/ENSG00000187790/ENSG00000241563
GOMF_PROTEIN_C_TERMINUS_BINDING	GOMF_PROTEIN_C_TERMINUS_BINDING	83	0.329001	1.96895	0.000794118	3.82857e-09	0.00556671	1916	tags=45%, list=27%, signal=33%	ENSG00000117399/ENSG00000148773/ENSG00000117724/ENSG00000131747/ENSG00000051180/ENSG00000139618/ENSG00000169635/ENSG00000095002/ENSG00000142230/ENSG00000164109/ENSG00000132646/ENSG00000121957/ENSG00000186298/ENSG00000174775/ENSG00000115053/ENSG00000079246/ENSG00000151466/ENSG00000115289/ENSG00000123908/ENSG00000196419/ENSG00000137337/ENSG00000101680/ENSG00000170162/ENSG00000012061/ENSG00000175334…
GOMF_COPPER_ION_BINDING	GOMF_COPPER_ION_BINDING	26	-0.337003	-2.08788	0.000802969	3.82857e-09	0.00560851	2541	tags=73%, list=35%, signal=47%	ENSG00000185669/ENSG00000119929/ENSG00000074317/ENSG00000131480/ENSG00000159363/ENSG00000129038/ENSG00000138495/ENSG00000144455/ENSG00000047457/ENSG00000171864/ENSG00000145730/ENSG00000089472/ENSG00000138131/ENSG00000165240/ENSG00000185010/ENSG00000080166/ENSG00000171867/ENSG00000173267/ENSG00000198712
GOMF_GENERAL_TRANSCRIPTION_INITIATION_FACTOR_BINDING	GOMF_GENERAL_TRANSCRIPTION_INITIATION_FACTOR_BINDING	30	0.450053	2.05466	0.000803551	3.82857e-09	0.00560851	2599	tags=73%, list=36%, signal=47%	ENSG00000183207/ENSG00000137054/ENSG00000055044/ENSG00000115750/ENSG00000105202/ENSG00000117505/ENSG00000140307/ENSG00000166197/ENSG00000012061/ENSG00000175792/ENSG00000128272/ENSG00000198793/ENSG00000107223/ENSG00000197780/ENSG00000064995/ENSG00000175550/ENSG00000153187/ENSG00000185024/ENSG00000163872/ENSG00000120656/ENSG00000125651/ENSG00000142867
GOMF_GATED_CHANNEL_ACTIVITY	GOMF_GATED_CHANNEL_ACTIVITY	110	-0.165823	-2.04941	0.000819536	3.82857e-09	0.00570775	1640	tags=42%, list=23%, signal=33%	ENSG00000117013/ENSG00000124780/ENSG00000186297/ENSG00000165168/ENSG00000120251/ENSG00000155962/ENSG00000124564/ENSG00000164418/ENSG00000118762/ENSG00000160746/ENSG00000136531/ENSG00000159197/ENSG00000120899/ENSG00000171365/ENSG00000155511/ENSG00000167895/ENSG00000149403/ENSG00000186815/ENSG00000153822/ENSG00000146950/ENSG00000055732/ENSG00000197584/ENSG00000108405/ENSG00000007952/ENSG00000143473…
GOBP_NEGATIVE_REGULATION_OF_UBIQUITIN_PROTEIN_LIGASE_ACTIVITY	GOBP_NEGATIVE_REGULATION_OF_UBIQUITIN_PROTEIN_LIGASE_ACTIVITY	10	0.652215	2.06333	0.000841964	3.82857e-09	0.00585134	1099	tags=70%, list=15%, signal=59%	ENSG00000116670/ENSG00000112029/ENSG00000171863/ENSG00000164109/ENSG00000142676/ENSG00000115268/ENSG00000122406
GOBP_REGULATION_OF_SYSTEMIC_ARTERIAL_BLOOD_PRESSURE_MEDIATED_BY_A_CHEMICAL_SIGNAL	GOBP_REGULATION_OF_SYSTEMIC_ARTERIAL_BLOOD_PRESSURE_MEDIATED_BY_A_CHEMICAL_SIGNAL	17	-0.441383	-2.23068	0.000846925	3.82857e-09	0.00587319	2961	tags=88%, list=41%, signal=52%	ENSG00000143839/ENSG00000167332/ENSG00000138792/ENSG00000067560/ENSG00000113448/ENSG00000135744/ENSG00000126895/ENSG00000071242/ENSG00000007952/ENSG00000179142/ENSG00000169252/ENSG00000100448/ENSG00000163751/ENSG00000198829/ENSG00000115353
GOBP_MONONUCLEAR_CELL_MIGRATION	GOBP_MONONUCLEAR_CELL_MIGRATION	62	-0.220133	-2.04185	0.000869743	3.82857e-09	0.00601851	2215	tags=61%, list=31%, signal=43%	ENSG00000188373/ENSG00000067560/ENSG00000270136/ENSG00000174574/ENSG00000124343/ENSG00000006210/ENSG00000100030/ENSG00000006606/ENSG00000143185/ENSG00000112486/ENSG00000126353/ENSG00000012779/ENSG00000160712/ENSG00000169224/ENSG00000107562/ENSG00000141655/ENSG00000122194/ENSG00000109943/ENSG00000120899/ENSG00000174500/ENSG00000160791/ENSG00000117090/ENSG00000138379/ENSG00000100448/ENSG00000198053…
GOBP_MICROTUBULE_DEPOLYMERIZATION	GOBP_MICROTUBULE_DEPOLYMERIZATION	24	0.482862	2.06707	0.000872884	3.82857e-09	0.00602734	524	tags=33%, list=7%, signal=31%	ENSG00000142945/ENSG00000186185/ENSG00000117632/ENSG00000118193/ENSG00000121621/ENSG00000088325/ENSG00000136108/ENSG00000180834
GOBP_NEGATIVE_REGULATION_OF_LEUKOCYTE_MEDIATED_IMMUNITY	GOBP_NEGATIVE_REGULATION_OF_LEUKOCYTE_MEDIATED_IMMUNITY	17	-0.439432	-2.22082	0.000891208	3.82857e-09	0.00611121	1768	tags=71%, list=25%, signal=53%	ENSG00000206073/ENSG00000206503/ENSG00000131507/ENSG00000204592/ENSG00000081237/ENSG00000105639/ENSG00000117090/ENSG00000153283/ENSG00000134539/ENSG00000121807/ENSG00000010704/ENSG00000168329
GOBP_TERPENOID_METABOLIC_PROCESS	GOBP_TERPENOID_METABOLIC_PROCESS	39	-0.287342	-2.21087	0.000891176	3.82857e-09	0.00611121	1401	tags=49%, list=19%, signal=39%	ENSG00000196139/ENSG00000241119/ENSG00000138207/ENSG00000198099/ENSG00000121064/ENSG00000085662/ENSG00000165092/ENSG00000242366/ENSG00000241635/ENSG00000196616/ENSG00000138115/ENSG00000145476/ENSG00000006757/ENSG00000160870/ENSG00000244122/ENSG00000106538/ENSG00000197580/ENSG00000106258/ENSG00000160868
GOBP_REGULATION_OF_SISTER_CHROMATID_COHESION	GOBP_REGULATION_OF_SISTER_CHROMATID_COHESION	13	0.608067	2.12073	0.000887037	3.82857e-09	0.00611121	863	tags=54%, list=12%, signal=47%	ENSG00000146670/ENSG00000169679/ENSG00000135476/ENSG00000168496/ENSG00000116560/ENSG00000013573/ENSG00000113648
GOBP_POSITIVE_REGULATION_OF_DNA_RECOMBINATION	GOBP_POSITIVE_REGULATION_OF_DNA_RECOMBINATION	43	0.409563	2.10794	0.000892596	3.82857e-09	0.00611121	2009	tags=56%, list=28%, signal=40%	ENSG00000111247/ENSG00000111602/ENSG00000116670/ENSG00000183207/ENSG00000181544/ENSG00000095002/ENSG00000133247/ENSG00000176208/ENSG00000141499/ENSG00000109685/ENSG00000101189/ENSG00000167674/ENSG00000163159/ENSG00000143799/ENSG00000072274/ENSG00000183495/ENSG00000080345/ENSG00000175792/ENSG00000138071/ENSG00000104884/ENSG00000101773/ENSG00000136518/ENSG00000107371/ENSG00000089280
GOBP_PEPTIDYL_LYSINE_DIMETHYLATION	GOBP_PEPTIDYL_LYSINE_DIMETHYLATION	15	0.572806	2.07818	0.000915622	3.82857e-09	0.00624241	1236	tags=60%, list=17%, signal=50%	ENSG00000101945/ENSG00000152455/ENSG00000133247/ENSG00000214756/ENSG00000203791/ENSG00000143499/ENSG00000104872/ENSG00000204371/ENSG00000181090
GOBP_HORMONE_METABOLIC_PROCESS	GOBP_HORMONE_METABOLIC_PROCESS	77	-0.187713	-1.94943	0.000914455	3.82857e-09	0.00624241	4502	tags=86%, list=63%, signal=32%	ENSG00000143387/ENSG00000152683/ENSG00000167536/ENSG00000100867/ENSG00000115526/ENSG00000086696/ENSG00000132196/ENSG00000009765/ENSG00000148926/ENSG00000111012/ENSG00000178919/ENSG00000172893/ENSG00000105641/ENSG00000148737/ENSG00000042832/ENSG00000135346/ENSG00000127948/ENSG00000149084/ENSG00000139547/ENSG00000003137/ENSG00000111664/ENSG00000182240/ENSG00000140465/ENSG00000136931/ENSG00000143839…
GOBP_POSITIVE_REGULATION_OF_MACROPHAGE_MIGRATION	GOBP_POSITIVE_REGULATION_OF_MACROPHAGE_MIGRATION	11	-0.556664	-2.18404	0.000939138	3.82857e-09	0.00638846	2133	tags=91%, list=30%, signal=64%	ENSG00000174574/ENSG00000006210/ENSG00000100030/ENSG00000169313/ENSG00000117090/ENSG00000138379/ENSG00000182578/ENSG00000168329/ENSG00000184371/ENSG00000106538
GOBP_POSITIVE_REGULATION_OF_LEUKOCYTE_PROLIFERATION	GOBP_POSITIVE_REGULATION_OF_LEUKOCYTE_PROLIFERATION	50	-0.244922	-2.02214	0.000940997	3.82857e-09	0.00638846	1827	tags=58%, list=25%, signal=44%	ENSG00000196950/ENSG00000100030/ENSG00000071051/ENSG00000110651/ENSG00000125726/ENSG00000206503/ENSG00000164136/ENSG00000185950/ENSG00000102245/ENSG00000122122/ENSG00000204592/ENSG00000081237/ENSG00000198851/ENSG00000004468/ENSG00000105639/ENSG00000120217/ENSG00000117090/ENSG00000163513/ENSG00000223865/ENSG00000121807/ENSG00000134352/ENSG00000182578/ENSG00000081189/ENSG00000019582/ENSG00000167664…
GOBP_REGULATION_OF_NATURAL_KILLER_CELL_MEDIATED_IMMUNITY	GOBP_REGULATION_OF_NATURAL_KILLER_CELL_MEDIATED_IMMUNITY	14	-0.496201	-2.28273	0.000966474	3.82857e-09	0.00653523	1866	tags=79%, list=26%, signal=58%	ENSG00000073008/ENSG00000206073/ENSG00000206503/ENSG00000109943/ENSG00000204475/ENSG00000204592/ENSG00000162739/ENSG00000183918/ENSG00000153283/ENSG00000134539/ENSG00000173757
GOBP_T_CELL_ACTIVATION_INVOLVED_IN_IMMUNE_RESPONSE	GOBP_T_CELL_ACTIVATION_INVOLVED_IN_IMMUNE_RESPONSE	32	-0.308902	-2.16469	0.00096666	3.82857e-09	0.00653523	1795	tags=56%, list=25%, signal=42%	ENSG00000163874/ENSG00000077420/ENSG00000160712/ENSG00000136167/ENSG00000105639/ENSG00000162739/ENSG00000163508/ENSG00000162711/ENSG00000127951/ENSG00000005844/ENSG00000204287/ENSG00000196126/ENSG00000165240/ENSG00000019582/ENSG00000166523/ENSG00000143365/ENSG00000158481/ENSG00000166888
GOCC_NUCLEAR_SPECK	GOCC_NUCLEAR_SPECK	217	0.248348	1.68802	0.000969343	3.82857e-09	0.00653969	2006	tags=39%, list=28%, signal=29%	ENSG00000158402/ENSG00000175643/ENSG00000188486/ENSG00000123136/ENSG00000165891/ENSG00000079616/ENSG00000143294/ENSG00000138376/ENSG00000162775/ENSG00000146918/ENSG00000131876/ENSG00000100410/ENSG00000115875/ENSG00000183684/ENSG00000112081/ENSG00000104147/ENSG00000162385/ENSG00000160679/ENSG00000161547/ENSG00000132773/ENSG00000265241/ENSG00000172500/ENSG00000144231/ENSG00000136875/ENSG00000171960…
GOCC_PRERIBOSOME	GOCC_PRERIBOSOME	49	0.37375	1.99429	0.000978384	3.82857e-09	0.00658693	3506	tags=80%, list=49%, signal=41%	ENSG00000171863/ENSG00000183520/ENSG00000188976/ENSG00000055044/ENSG00000053372/ENSG00000105202/ENSG00000115761/ENSG00000124541/ENSG00000079246/ENSG00000165733/ENSG00000112578/ENSG00000129347/ENSG00000227057/ENSG00000117133/ENSG00000124383/ENSG00000136718/ENSG00000148843/ENSG00000132603/ENSG00000261236/ENSG00000100029/ENSG00000100138/ENSG00000129460/ENSG00000130810/ENSG00000133316/ENSG00000189306…
GOCC_P_BODY	GOCC_P_BODY	44	0.39735	2.05862	0.000994547	3.82857e-09	0.00668182	1967	tags=55%, list=27%, signal=40%	ENSG00000179750/ENSG00000254726/ENSG00000135930/ENSG00000144580/ENSG00000130520/ENSG00000144231/ENSG00000126070/ENSG00000165916/ENSG00000168002/ENSG00000123908/ENSG00000088038/ENSG00000179151/ENSG00000133243/ENSG00000110063/ENSG00000041357/ENSG00000155363/ENSG00000166889/ENSG00000172795/ENSG00000175324/ENSG00000092847/ENSG00000206557/ENSG00000135387/ENSG00000106588/ENSG00000170860
GOMF_BASAL_TRANSCRIPTION_MACHINERY_BINDING	GOMF_BASAL_TRANSCRIPTION_MACHINERY_BINDING	33	0.414495	1.97485	0.00102158	3.82857e-09	0.00683501	2830	tags=73%, list=39%, signal=44%	ENSG00000183207/ENSG00000055044/ENSG00000105202/ENSG00000143499/ENSG00000140307/ENSG00000123908/ENSG00000166197/ENSG00000162664/ENSG00000012061/ENSG00000092847/ENSG00000175792/ENSG00000135829/ENSG00000109911/ENSG00000087302/ENSG00000126461/ENSG00000107223/ENSG00000175550/ENSG00000153187/ENSG00000006712/ENSG00000141867/ENSG00000163811/ENSG00000125651/ENSG00000134371/ENSG00000166477
GOBP_PROTEIN_LOCALIZATION_TO_NUCLEUS	GOBP_PROTEIN_LOCALIZATION_TO_NUCLEUS	133	0.285872	1.83726	0.00102059	3.82857e-09	0.00683501	2373	tags=49%, list=33%, signal=33%	ENSG00000170312/ENSG00000166851/ENSG00000182481/ENSG00000095319/ENSG00000114346/ENSG00000138376/ENSG00000213024/ENSG00000082898/ENSG00000198700/ENSG00000141499/ENSG00000108424/ENSG00000116030/ENSG00000124207/ENSG00000143321/ENSG00000163002/ENSG00000153487/ENSG00000143748/ENSG00000125450/ENSG00000130726/ENSG00000132341/ENSG00000100401/ENSG00000135624/ENSG00000155393/ENSG00000166226/ENSG00000142676…
GOBP_ICOSANOID_METABOLIC_PROCESS	GOBP_ICOSANOID_METABOLIC_PROCESS	39	-0.284251	-2.18708	0.00102402	3.82857e-09	0.0068372	1615	tags=51%, list=22%, signal=40%	ENSG00000135241/ENSG00000085871/ENSG00000172831/ENSG00000012779/ENSG00000196139/ENSG00000059377/ENSG00000085662/ENSG00000167741/ENSG00000255974/ENSG00000138115/ENSG00000105499/ENSG00000204136/ENSG00000163106/ENSG00000243955/ENSG00000165591/ENSG00000019582/ENSG00000171903/ENSG00000140043/ENSG00000186204/ENSG00000155016
GOBP_RNA_PHOSPHODIESTER_BOND_HYDROLYSIS	GOBP_RNA_PHOSPHODIESTER_BOND_HYDROLYSIS	75	0.337016	1.98038	0.00103013	3.82857e-09	0.00686378	2132	tags=51%, list=30%, signal=36%	ENSG00000174371/ENSG00000168496/ENSG00000104889/ENSG00000143319/ENSG00000176102/ENSG00000132773/ENSG00000171865/ENSG00000130713/ENSG00000120699/ENSG00000126070/ENSG00000124541/ENSG00000123144/ENSG00000119203/ENSG00000136937/ENSG00000170892/ENSG00000171824/ENSG00000123908/ENSG00000165733/ENSG00000179151/ENSG00000110063/ENSG00000214274/ENSG00000129347/ENSG00000148688/ENSG00000149532/ENSG00000162408…
GOBP_HUMORAL_IMMUNE_RESPONSE	GOBP_HUMORAL_IMMUNE_RESPONSE	67	-0.209114	-1.99006	0.00104425	3.82857e-09	0.0069436	1795	tags=52%, list=25%, signal=40%	ENSG00000110651/ENSG00000096088/ENSG00000146072/ENSG00000206503/ENSG00000112486/ENSG00000126353/ENSG00000012779/ENSG00000142515/ENSG00000204592/ENSG00000120885/ENSG00000081237/ENSG00000156738/ENSG00000243649/ENSG00000183918/ENSG00000143954/ENSG00000139178/ENSG00000182931/ENSG00000127241/ENSG00000112936/ENSG00000179344/ENSG00000071889/ENSG00000039537/ENSG00000012223/ENSG00000171560/ENSG00000275896…
GOBP_MITOTIC_RECOMBINATION	GOBP_MITOTIC_RECOMBINATION	21	0.521242	2.13049	0.0010505	3.82857e-09	0.0069708	1668	tags=62%, list=23%, signal=48%	ENSG00000051180/ENSG00000139618/ENSG00000144034/ENSG00000126215/ENSG00000095002/ENSG00000197275/ENSG00000178295/ENSG00000108384/ENSG00000163029/ENSG00000100206/ENSG00000012061/ENSG00000185379/ENSG00000104884
GOBP_SMALL_MOLECULE_CATABOLIC_PROCESS	GOBP_SMALL_MOLECULE_CATABOLIC_PROCESS	143	-0.152438	-2.08698	0.00105291	3.82857e-09	0.00697243	1506	tags=37%, list=21%, signal=30%	ENSG00000109452/ENSG00000152556/ENSG00000147576/ENSG00000113492/ENSG00000103150/ENSG00000196139/ENSG00000119711/ENSG00000243811/ENSG00000242110/ENSG00000102032/ENSG00000146151/ENSG00000183032/ENSG00000170835/ENSG00000075239/ENSG00000173208/ENSG00000198099/ENSG00000123836/ENSG00000171503/ENSG00000113552/ENSG00000240303/ENSG00000006534/ENSG00000150540/ENSG00000007001/ENSG00000100033/ENSG00000175066…
GOBP_POSITIVE_REGULATION_OF_PROTEIN_DEPHOSPHORYLATION	GOBP_POSITIVE_REGULATION_OF_PROTEIN_DEPHOSPHORYLATION	23	0.490183	2.06579	0.00105954	3.82857e-09	0.00700199	1827	tags=61%, list=25%, signal=46%	ENSG00000184661/ENSG00000196262/ENSG00000171735/ENSG00000165802/ENSG00000125755/ENSG00000143933/ENSG00000115685/ENSG00000160014/ENSG00000011304/ENSG00000119383/ENSG00000164741/ENSG00000198793/ENSG00000127445/ENSG00000112640
GOBP_ALPHA_BETA_T_CELL_ACTIVATION	GOBP_ALPHA_BETA_T_CELL_ACTIVATION	58	-0.218774	-1.98658	0.00108642	3.82857e-09	0.00716503	1795	tags=53%, list=25%, signal=40%	ENSG00000110651/ENSG00000102034/ENSG00000163874/ENSG00000206503/ENSG00000170298/ENSG00000164136/ENSG00000110719/ENSG00000160712/ENSG00000122122/ENSG00000109943/ENSG00000204592/ENSG00000105374/ENSG00000081237/ENSG00000198851/ENSG00000105639/ENSG00000162739/ENSG00000120217/ENSG00000117215/ENSG00000109906/ENSG00000163513/ENSG00000163508/ENSG00000162711/ENSG00000204287/ENSG00000106952/ENSG00000196126…
GOMF_EXONUCLEASE_ACTIVITY_ACTIVE_WITH_EITHER_RIBO_OR_DEOXYRIBONUCLEIC_ACIDS_AND_PRODUCING_5_PHOSPHOMONOESTERS	GOMF_EXONUCLEASE_ACTIVITY_ACTIVE_WITH_EITHER_RIBO_OR_DEOXYRIBONUCLEIC_ACIDS_AND_PRODUCING_5_PHOSPHOMONOESTERS	35	0.429491	2.08202	0.00111268	3.82857e-09	0.00730023	1621	tags=51%, list=23%, signal=40%	ENSG00000174371/ENSG00000062822/ENSG00000168496/ENSG00000143319/ENSG00000172613/ENSG00000132773/ENSG00000177084/ENSG00000130713/ENSG00000119203/ENSG00000164002/ENSG00000118655/ENSG00000171824/ENSG00000152457/ENSG00000100823/ENSG00000117419/ENSG00000172795/ENSG00000138035/ENSG00000104626
GOBP_REGULATION_OF_GENE_EXPRESSION_EPIGENETIC	GOBP_REGULATION_OF_GENE_EXPRESSION_EPIGENETIC	70	0.343215	1.9846	0.00111062	3.82857e-09	0.00730023	2461	tags=56%, list=34%, signal=37%	ENSG00000106462/ENSG00000119969/ENSG00000149554/ENSG00000130816/ENSG00000101945/ENSG00000123374/ENSG00000012048/ENSG00000139372/ENSG00000162775/ENSG00000106689/ENSG00000071655/ENSG00000141858/ENSG00000148229/ENSG00000130726/ENSG00000068024/ENSG00000119772/ENSG00000197409/ENSG00000113648/ENSG00000171824/ENSG00000149948/ENSG00000174842/ENSG00000138336/ENSG00000122565/ENSG00000278828/ENSG00000080345…
GOMF_KINASE_BINDING	GOMF_KINASE_BINDING	333	0.225396	1.58939	0.0011137	3.82857e-09	0.00730023	2120	tags=37%, list=29%, signal=28%	ENSG00000178999/ENSG00000166851/ENSG00000131747/ENSG00000129810/ENSG00000112984/ENSG00000145386/ENSG00000118193/ENSG00000198901/ENSG00000134057/ENSG00000138160/ENSG00000161800/ENSG00000087586/ENSG00000111206/ENSG00000088325/ENSG00000158402/ENSG00000094804/ENSG00000101447/ENSG00000164045/ENSG00000179051/ENSG00000123975/ENSG00000071564/ENSG00000100749/ENSG00000116670/ENSG00000101412/ENSG00000144034…
GOBP_SECONDARY_METABOLIC_PROCESS	GOBP_SECONDARY_METABOLIC_PROCESS	29	-0.320319	-2.10102	0.00112768	3.82857e-09	0.00737687	1067	tags=45%, list=15%, signal=38%	ENSG00000085662/ENSG00000145439/ENSG00000255974/ENSG00000242366/ENSG00000145730/ENSG00000165240/ENSG00000094963/ENSG00000109756/ENSG00000244122/ENSG00000080166/ENSG00000106258/ENSG00000160868/ENSG00000164039
GOBP_LYSOSOMAL_TRANSPORT	GOBP_LYSOSOMAL_TRANSPORT	32	-0.304521	-2.13399	0.00116839	3.82857e-09	0.00762779	1405	tags=50%, list=20%, signal=40%	ENSG00000111670/ENSG00000120885/ENSG00000170310/ENSG00000198932/ENSG00000134243/ENSG00000106460/ENSG00000169252/ENSG00000188906/ENSG00000158828/ENSG00000225190/ENSG00000166971/ENSG00000171100/ENSG00000164695/ENSG00000134709/ENSG00000185345/ENSG00000137642
GOMF_RRNA_BINDING	GOMF_RRNA_BINDING	38	0.408259	2.03243	0.00119641	3.82857e-09	0.00779492	3033	tags=74%, list=42%, signal=43%	ENSG00000089157/ENSG00000149273/ENSG00000231500/ENSG00000170889/ENSG00000142534/ENSG00000117481/ENSG00000142676/ENSG00000110700/ENSG00000083845/ENSG00000197958/ENSG00000214274/ENSG00000122406/ENSG00000113460/ENSG00000117133/ENSG00000198242/ENSG00000136718/ENSG00000161016/ENSG00000100316/ENSG00000104626/ENSG00000130810/ENSG00000105373/ENSG00000165732/ENSG00000132300/ENSG00000118246/ENSG00000145592…
GOBP_COMPLEMENT_ACTIVATION	GOBP_COMPLEMENT_ACTIVATION	14	-0.485186	-2.23206	0.00120803	3.82857e-09	0.00783902	1359	tags=64%, list=19%, signal=52%	ENSG00000120885/ENSG00000243649/ENSG00000139178/ENSG00000127241/ENSG00000112936/ENSG00000039537/ENSG00000160339/ENSG00000184374/ENSG00000125730
GOBP_ALPHA_BETA_T_CELL_PROLIFERATION	GOBP_ALPHA_BETA_T_CELL_PROLIFERATION	14	-0.485133	-2.23181	0.00120803	3.82857e-09	0.00783902	1795	tags=79%, list=25%, signal=59%	ENSG00000110651/ENSG00000102034/ENSG00000206503/ENSG00000170298/ENSG00000164136/ENSG00000204592/ENSG00000081237/ENSG00000198851/ENSG00000120217/ENSG00000163513/ENSG00000121807
GOBP_TRANSMISSION_OF_NERVE_IMPULSE	GOBP_TRANSMISSION_OF_NERVE_IMPULSE	23	-0.374193	-2.14549	0.0012299	3.82857e-09	0.00796495	2202	tags=74%, list=31%, signal=51%	ENSG00000142408/ENSG00000064218/ENSG00000025708/ENSG00000135744/ENSG00000164418/ENSG00000105357/ENSG00000136531/ENSG00000164850/ENSG00000166086/ENSG00000197584/ENSG00000108405/ENSG00000184845/ENSG00000181656/ENSG00000151150/ENSG00000160460/ENSG00000091129/ENSG00000168356
GOCC_ROUGH_ENDOPLASMIC_RETICULUM_MEMBRANE	GOCC_ROUGH_ENDOPLASMIC_RETICULUM_MEMBRANE	16	0.552757	2.05635	0.00123538	3.82857e-09	0.00798444	2258	tags=81%, list=31%, signal=56%	ENSG00000106803/ENSG00000083444/ENSG00000213741/ENSG00000143742/ENSG00000185818/ENSG00000132432/ENSG00000065665/ENSG00000144867/ENSG00000233927/ENSG00000131469/ENSG00000143393/ENSG00000197728/ENSG00000109084
GOBP_RRNA_TRANSCRIPTION	GOBP_RRNA_TRANSCRIPTION	26	0.465068	2.03112	0.00127501	3.82857e-09	0.00822416	2373	tags=69%, list=33%, signal=47%	ENSG00000107833/ENSG00000137054/ENSG00000155438/ENSG00000115750/ENSG00000115053/ENSG00000013573/ENSG00000148308/ENSG00000113648/ENSG00000104872/ENSG00000158796/ENSG00000214274/ENSG00000125484/ENSG00000198793/ENSG00000166986/ENSG00000127616/ENSG00000115207/ENSG00000185024/ENSG00000105373
GOMF_CORE_PROMOTER_SEQUENCE_SPECIFIC_DNA_BINDING	GOMF_CORE_PROMOTER_SEQUENCE_SPECIFIC_DNA_BINDING	25	0.471698	2.04751	0.00128329	3.82857e-09	0.00823577	2205	tags=68%, list=31%, signal=47%	ENSG00000106462/ENSG00000183207/ENSG00000164032/ENSG00000115750/ENSG00000117505/ENSG00000116809/ENSG00000168505/ENSG00000113648/ENSG00000136997/ENSG00000123908/ENSG00000104872/ENSG00000092847/ENSG00000163041/ENSG00000262406/ENSG00000175550/ENSG00000127616/ENSG00000116478
GOBP_MRNA_TRANSPORT	GOBP_MRNA_TRANSPORT	70	0.340563	1.96926	0.00128446	3.82857e-09	0.00823577	1766	tags=44%, list=25%, signal=34%	ENSG00000123136/ENSG00000095319/ENSG00000213024/ENSG00000082898/ENSG00000115875/ENSG00000183684/ENSG00000112081/ENSG00000135486/ENSG00000160679/ENSG00000144231/ENSG00000163002/ENSG00000132507/ENSG00000205323/ENSG00000125450/ENSG00000122566/ENSG00000030066/ENSG00000136937/ENSG00000119392/ENSG00000058804/ENSG00000088247/ENSG00000102898/ENSG00000170144/ENSG00000058673/ENSG00000102900/ENSG00000173744…
GOCC_CELL_SUBSTRATE_JUNCTION	GOCC_CELL_SUBSTRATE_JUNCTION	197	0.253299	1.70139	0.00128193	3.82857e-09	0.00823577	3870	tags=70%, list=54%, signal=33%	ENSG00000137807/ENSG00000171863/ENSG00000140988/ENSG00000196262/ENSG00000100106/ENSG00000143033/ENSG00000089157/ENSG00000163466/ENSG00000149273/ENSG00000172757/ENSG00000134308/ENSG00000105372/ENSG00000231500/ENSG00000136950/ENSG00000071082/ENSG00000136153/ENSG00000170889/ENSG00000197756/ENSG00000142541/ENSG00000142937/ENSG00000148303/ENSG00000142534/ENSG00000186298/ENSG00000196923/ENSG00000105193…
GOBP_NEURON_FATE_COMMITMENT	GOBP_NEURON_FATE_COMMITMENT	26	0.464637	2.02923	0.00129719	3.82857e-09	0.00830091	1854	tags=62%, list=26%, signal=46%	ENSG00000159556/ENSG00000152192/ENSG00000106799/ENSG00000107187/ENSG00000180818/ENSG00000016082/ENSG00000136535/ENSG00000070831/ENSG00000204371/ENSG00000144355/ENSG00000115844/ENSG00000074047/ENSG00000106571/ENSG00000104413/ENSG00000198719/ENSG00000182968
GOBP_DNA_METHYLATION_DEPENDENT_HETEROCHROMATIN_ASSEMBLY	GOBP_DNA_METHYLATION_DEPENDENT_HETEROCHROMATIN_ASSEMBLY	14	0.569949	2.01698	0.0013351	3.82857e-09	0.00852662	2205	tags=79%, list=31%, signal=55%	ENSG00000119969/ENSG00000130816/ENSG00000071655/ENSG00000141858/ENSG00000130726/ENSG00000119772/ENSG00000138336/ENSG00000004487/ENSG00000133422/ENSG00000143379/ENSG00000116478
GOBP_ADAPTIVE_IMMUNE_RESPONSE_BASED_ON_SOMATIC_RECOMBINATION_OF_IMMUNE_RECEPTORS_BUILT_FROM_IMMUNOGLOBULIN_SUPERFAMILY_DOMAINS	GOBP_ADAPTIVE_IMMUNE_RESPONSE_BASED_ON_SOMATIC_RECOMBINATION_OF_IMMUNE_RECEPTORS_BUILT_FROM_IMMUNOGLOBULIN_SUPERFAMILY_DOMAINS	106	-0.166789	-2.03387	0.00135106	3.82857e-09	0.00861156	1632	tags=46%, list=23%, signal=36%	ENSG00000163874/ENSG00000206503/ENSG00000153563/ENSG00000112486/ENSG00000110719/ENSG00000158477/ENSG00000102245/ENSG00000160712/ENSG00000158485/ENSG00000122122/ENSG00000161955/ENSG00000109943/ENSG00000163932/ENSG00000131507/ENSG00000204592/ENSG00000120885/ENSG00000081237/ENSG00000101082/ENSG00000105639/ENSG00000162739/ENSG00000120217/ENSG00000180644/ENSG00000103811/ENSG00000117090/ENSG00000139178…
GOBP_REGULATION_OF_TUBE_SIZE	GOBP_REGULATION_OF_TUBE_SIZE	40	-0.270589	-2.11605	0.00137308	3.82857e-09	0.00871749	3611	tags=82%, list=50%, signal=41%	ENSG00000097007/ENSG00000176692/ENSG00000182197/ENSG00000134318/ENSG00000130529/ENSG00000106397/ENSG00000181408/ENSG00000156113/ENSG00000049247/ENSG00000163485/ENSG00000170425/ENSG00000067560/ENSG00000184160/ENSG00000151348/ENSG00000131979/ENSG00000163794/ENSG00000135744/ENSG00000126895/ENSG00000125863/ENSG00000004468/ENSG00000164850/ENSG00000059377/ENSG00000197584/ENSG00000108405/ENSG00000121064…
GOMF_PROTEIN_HETERODIMERIZATION_ACTIVITY	GOMF_PROTEIN_HETERODIMERIZATION_ACTIVITY	142	0.278769	1.80201	0.00137081	3.82857e-09	0.00871749	3088	tags=59%, list=43%, signal=34%	ENSG00000115163/ENSG00000131747/ENSG00000087586/ENSG00000203760/ENSG00000188486/ENSG00000071564/ENSG00000164032/ENSG00000138376/ENSG00000142230/ENSG00000077044/ENSG00000126261/ENSG00000275713/ENSG00000117505/ENSG00000128245/ENSG00000148459/ENSG00000148229/ENSG00000176720/ENSG00000079462/ENSG00000276180/ENSG00000132341/ENSG00000115350/ENSG00000140307/ENSG00000197409/ENSG00000180198/ENSG00000113648…
GOBP_MITOTIC_CYTOKINETIC_PROCESS	GOBP_MITOTIC_CYTOKINETIC_PROCESS	11	0.617642	2.03266	0.00139372	3.82857e-09	0.00883122	319	tags=45%, list=4%, signal=44%	ENSG00000138180/ENSG00000112984/ENSG00000138182/ENSG00000213024/ENSG00000170037
GOBP_REGULATION_OF_MACROPHAGE_MIGRATION	GOBP_REGULATION_OF_MACROPHAGE_MIGRATION	16	-0.444998	-2.1593	0.00144224	3.82857e-09	0.00912039	2133	tags=81%, list=30%, signal=57%	ENSG00000174574/ENSG00000006210/ENSG00000100030/ENSG00000110651/ENSG00000120899/ENSG00000010278/ENSG00000169313/ENSG00000117090/ENSG00000138379/ENSG00000182578/ENSG00000168329/ENSG00000184371/ENSG00000106538
GOBP_PROTEIN_LOCALIZATION_TO_CHROMATIN	GOBP_PROTEIN_LOCALIZATION_TO_CHROMATIN	17	0.530553	2.01198	0.001445	3.82857e-09	0.00912039	917	tags=47%, list=13%, signal=41%	ENSG00000166851/ENSG00000146670/ENSG00000171320/ENSG00000106462/ENSG00000183207/ENSG00000095002/ENSG00000113648/ENSG00000104872
GOMF_G_PROTEIN_COUPLED_RECEPTOR_ACTIVITY	GOMF_G_PROTEIN_COUPLED_RECEPTOR_ACTIVITY	144	-0.149942	-2.0719	0.00145141	3.82857e-09	0.00914299	2025	tags=49%, list=28%, signal=36%	ENSG00000136834/ENSG00000197706/ENSG00000184160/ENSG00000126262/ENSG00000102195/ENSG00000182631/ENSG00000176294/ENSG00000072071/ENSG00000144407/ENSG00000168131/ENSG00000147145/ENSG00000111291/ENSG00000180475/ENSG00000112486/ENSG00000169403/ENSG00000140030/ENSG00000126353/ENSG00000148604/ENSG00000147138/ENSG00000162009/ENSG00000197454/ENSG00000122585/ENSG00000243641/ENSG00000164128/ENSG00000126895…
GOBP_CYTOSOLIC_CALCIUM_ION_TRANSPORT	GOBP_CYTOSOLIC_CALCIUM_ION_TRANSPORT	64	-0.207828	-1.957	0.00148074	3.82857e-09	0.00930956	2274	tags=59%, list=32%, signal=41%	ENSG00000072062/ENSG00000148834/ENSG00000005059/ENSG00000141385/ENSG00000006210/ENSG00000203896/ENSG00000085872/ENSG00000176273/ENSG00000113448/ENSG00000095209/ENSG00000149596/ENSG00000155962/ENSG00000140939/ENSG00000126353/ENSG00000186439/ENSG00000117560/ENSG00000118762/ENSG00000120899/ENSG00000081237/ENSG00000164850/ENSG00000186815/ENSG00000074621/ENSG00000156738/ENSG00000160791/ENSG00000055732…
GOBP_HISTONE_EXCHANGE	GOBP_HISTONE_EXCHANGE	15	0.559723	2.03072	0.00148411	3.82857e-09	0.00931264	1343	tags=60%, list=19%, signal=49%	ENSG00000123485/ENSG00000203760/ENSG00000132780/ENSG00000188312/ENSG00000104147/ENSG00000143401/ENSG00000163159/ENSG00000068878/ENSG00000159055
GOCC_DYNEIN_COMPLEX	GOCC_DYNEIN_COMPLEX	27	-0.333486	-2.11253	0.00148864	3.82857e-09	0.00932298	611	tags=37%, list=9%, signal=34%	ENSG00000015676/ENSG00000115423/ENSG00000007174/ENSG00000118307/ENSG00000168589/ENSG00000086288/ENSG00000165169/ENSG00000162643/ENSG00000163879/ENSG00000156042
GOBP_PROTEIN_FOLDING	GOBP_PROTEIN_FOLDING	88	0.311581	1.8815	0.00153396	3.82857e-09	0.00958824	3214	tags=66%, list=45%, signal=37%	ENSG00000117385/ENSG00000183207/ENSG00000196262/ENSG00000165661/ENSG00000115275/ENSG00000160404/ENSG00000115539/ENSG00000171960/ENSG00000213221/ENSG00000090520/ENSG00000135624/ENSG00000023318/ENSG00000166226/ENSG00000185615/ENSG00000187522/ENSG00000114988/ENSG00000115484/ENSG00000197930/ENSG00000163468/ENSG00000004838/ENSG00000105401/ENSG00000166794/ENSG00000104852/ENSG00000084072/ENSG00000146731…
GOMF_5_3_EXONUCLEASE_ACTIVITY	GOMF_5_3_EXONUCLEASE_ACTIVITY	12	0.602526	2.0373	0.00155185	3.82857e-09	0.00968131	1340	tags=67%, list=19%, signal=54%	ENSG00000174371/ENSG00000168496/ENSG00000123144/ENSG00000119203/ENSG00000164002/ENSG00000118655/ENSG00000152457/ENSG00000172795
GOBP_AMINO_ACID_BETAINE_METABOLIC_PROCESS	GOBP_AMINO_ACID_BETAINE_METABOLIC_PROCESS	13	-0.505371	-2.20798	0.00162208	3.82857e-09	0.0100853	770	tags=54%, list=11%, signal=48%	ENSG00000005469/ENSG00000145692/ENSG00000164904/ENSG00000016391/ENSG00000132840/ENSG00000132837/ENSG00000115361
GOBP_PHENOL_CONTAINING_COMPOUND_METABOLIC_PROCESS	GOBP_PHENOL_CONTAINING_COMPOUND_METABOLIC_PROCESS	43	-0.250648	-1.95757	0.00162285	3.82857e-09	0.0100853	644	tags=28%, list=9%, signal=26%	ENSG00000165240/ENSG00000189221/ENSG00000064692/ENSG00000109756/ENSG00000112394/ENSG00000183044/ENSG00000080166/ENSG00000111275/ENSG00000185345/ENSG00000104324/ENSG00000069535/ENSG00000164197
GOCC_MICROTUBULE_END	GOCC_MICROTUBULE_END	15	0.558401	2.02592	0.00162658	3.82857e-09	0.0100891	159	tags=33%, list=2%, signal=33%	ENSG00000142945/ENSG00000066279/ENSG00000076382/ENSG00000186185/ENSG00000128944
GOMF_ENDONUCLEASE_ACTIVITY	GOMF_ENDONUCLEASE_ACTIVITY	61	0.351531	1.96988	0.00162989	3.82857e-09	0.0100903	1833	tags=48%, list=26%, signal=36%	ENSG00000174371/ENSG00000154920/ENSG00000168496/ENSG00000104889/ENSG00000138346/ENSG00000126215/ENSG00000149273/ENSG00000178295/ENSG00000171865/ENSG00000148300/ENSG00000126070/ENSG00000108384/ENSG00000119203/ENSG00000170892/ENSG00000123908/ENSG00000179151/ENSG00000214274/ENSG00000152457/ENSG00000148688/ENSG00000100823/ENSG00000012061/ENSG00000173818/ENSG00000092847/ENSG00000121988/ENSG00000117751…
GOBP_REGULATION_OF_SIGNAL_TRANSDUCTION_BY_P53_CLASS_MEDIATOR	GOBP_REGULATION_OF_SIGNAL_TRANSDUCTION_BY_P53_CLASS_MEDIATOR	54	0.36078	1.97785	0.00166174	3.82857e-09	0.0102677	2469	tags=59%, list=34%, signal=39%	ENSG00000178999/ENSG00000087586/ENSG00000149554/ENSG00000171863/ENSG00000183955/ENSG00000183765/ENSG00000176208/ENSG00000132507/ENSG00000185499/ENSG00000143499/ENSG00000142676/ENSG00000136997/ENSG00000115268/ENSG00000111641/ENSG00000122406/ENSG00000273841/ENSG00000141030/ENSG00000240972/ENSG00000004487/ENSG00000019549/ENSG00000198793/ENSG00000100462/ENSG00000178053/ENSG00000163132/ENSG00000261236…
GOBP_PEPTIDYL_PROLINE_MODIFICATION	GOBP_PEPTIDYL_PROLINE_MODIFICATION	29	0.44747	2.02589	0.00171792	3.82857e-09	0.0105946	2182	tags=66%, list=30%, signal=46%	ENSG00000117385/ENSG00000196262/ENSG00000171960/ENSG00000197930/ENSG00000119383/ENSG00000100442/ENSG00000166794/ENSG00000084072/ENSG00000134285/ENSG00000137168/ENSG00000110711/ENSG00000141756/ENSG00000127445/ENSG00000087263/ENSG00000148335/ENSG00000185624/ENSG00000119782/ENSG00000079150/ENSG00000240344
GOBP_REGULATION_OF_T_CELL_ACTIVATION	GOBP_REGULATION_OF_T_CELL_ACTIVATION	119	-0.155556	-2.0075	0.0017558	3.82857e-09	0.0108076	1706	tags=45%, list=24%, signal=35%	ENSG00000125726/ENSG00000146072/ENSG00000163874/ENSG00000206503/ENSG00000170298/ENSG00000164136/ENSG00000163599/ENSG00000126353/ENSG00000118689/ENSG00000102245/ENSG00000122122/ENSG00000175097/ENSG00000109943/ENSG00000131507/ENSG00000204592/ENSG00000081237/ENSG00000143195/ENSG00000198851/ENSG00000112299/ENSG00000105639/ENSG00000108946/ENSG00000135426/ENSG00000120217/ENSG00000117215/ENSG00000117090…
GOBP_TELOMERASE_RNA_LOCALIZATION	GOBP_TELOMERASE_RNA_LOCALIZATION	15	0.55617	2.01783	0.00181654	3.82857e-09	0.0111603	2280	tags=80%, list=32%, signal=55%	ENSG00000183207/ENSG00000141499/ENSG00000135624/ENSG00000166226/ENSG00000171824/ENSG00000115484/ENSG00000163468/ENSG00000146731/ENSG00000172795/ENSG00000175792/ENSG00000182117/ENSG00000150753
GOMF_UBIQUITIN_PROTEIN_TRANSFERASE_REGULATOR_ACTIVITY	GOMF_UBIQUITIN_PROTEIN_TRANSFERASE_REGULATOR_ACTIVITY	16	0.538953	2.005	0.00183573	3.82857e-09	0.0112568	1099	tags=56%, list=15%, signal=48%	ENSG00000117399/ENSG00000112029/ENSG00000171863/ENSG00000115307/ENSG00000142676/ENSG00000185651/ENSG00000174842/ENSG00000115268/ENSG00000122406
GOBP_NEURON_CELLULAR_HOMEOSTASIS	GOBP_NEURON_CELLULAR_HOMEOSTASIS	12	-0.521487	-2.19635	0.0018485	3.82857e-09	0.0113136	1109	tags=67%, list=15%, signal=56%	ENSG00000103546/ENSG00000108405/ENSG00000109572/ENSG00000079689/ENSG00000005379/ENSG00000172137/ENSG00000166963/ENSG00000185345
GOBP_AMINE_METABOLIC_PROCESS	GOBP_AMINE_METABOLIC_PROCESS	43	-0.248349	-1.93961	0.00186688	3.82857e-09	0.0114045	1112	tags=37%, list=15%, signal=32%	ENSG00000169896/ENSG00000241644/ENSG00000184845/ENSG00000150540/ENSG00000165240/ENSG00000145692/ENSG00000189221/ENSG00000164904/ENSG00000064692/ENSG00000016391/ENSG00000183044/ENSG00000132837/ENSG00000111275/ENSG00000185345/ENSG00000069535/ENSG00000164197
GOBP_MRNA_CATABOLIC_PROCESS	GOBP_MRNA_CATABOLIC_PROCESS	111	0.286891	1.79882	0.00187469	3.82857e-09	0.0114306	2127	tags=46%, list=30%, signal=33%	ENSG00000101412/ENSG00000065978/ENSG00000130520/ENSG00000127191/ENSG00000130332/ENSG00000162385/ENSG00000053372/ENSG00000265241/ENSG00000144231/ENSG00000092199/ENSG00000141543/ENSG00000138385/ENSG00000130713/ENSG00000120699/ENSG00000126070/ENSG00000168002/ENSG00000138668/ENSG00000090621/ENSG00000142864/ENSG00000134815/ENSG00000136937/ENSG00000088247/ENSG00000171824/ENSG00000123908/ENSG00000088038…
GOCC_METHYLTRANSFERASE_COMPLEX	GOCC_METHYLTRANSFERASE_COMPLEX	52	0.358762	1.94851	0.00188207	3.82857e-09	0.011454	2333	tags=56%, list=32%, signal=38%	ENSG00000106462/ENSG00000183207/ENSG00000143977/ENSG00000167088/ENSG00000162775/ENSG00000196363/ENSG00000100028/ENSG00000182004/ENSG00000162521/ENSG00000100632/ENSG00000116455/ENSG00000125743/ENSG00000273841/ENSG00000162961/ENSG00000008083/ENSG00000139343/ENSG00000105618/ENSG00000074201/ENSG00000175792/ENSG00000136891/ENSG00000126457/ENSG00000196591/ENSG00000100462/ENSG00000121481/ENSG00000074266…
GOBP_REGULATION_OF_BINDING	GOBP_REGULATION_OF_BINDING	163	0.259617	1.70958	0.00188728	3.82857e-09	0.0114641	2703	tags=50%, list=38%, signal=32%	ENSG00000178999/ENSG00000123485/ENSG00000166851/ENSG00000117632/ENSG00000117650/ENSG00000167513/ENSG00000087586/ENSG00000164104/ENSG00000116670/ENSG00000101412/ENSG00000112312/ENSG00000139372/ENSG00000172531/ENSG00000106689/ENSG00000104885/ENSG00000152192/ENSG00000141543/ENSG00000106799/ENSG00000116030/ENSG00000143748/ENSG00000130726/ENSG00000176887/ENSG00000132341/ENSG00000068024/ENSG00000142655…
GOCC_BASOLATERAL_PLASMA_MEMBRANE	GOCC_BASOLATERAL_PLASMA_MEMBRANE	75	-0.189695	-1.87295	0.00189454	3.82857e-09	0.0114866	1605	tags=44%, list=22%, signal=35%	ENSG00000249437/ENSG00000135525/ENSG00000113073/ENSG00000120156/ENSG00000118762/ENSG00000159023/ENSG00000082458/ENSG00000277494/ENSG00000004468/ENSG00000197594/ENSG00000153822/ENSG00000154639/ENSG00000165269/ENSG00000140199/ENSG00000145217/ENSG00000101222/ENSG00000116678/ENSG00000089472/ENSG00000141338/ENSG00000099864/ENSG00000156284/ENSG00000165240/ENSG00000151150/ENSG00000143153/ENSG00000112394…
GOBP_NUCLEAR_TRANSCRIBED_MRNA_CATABOLIC_PROCESS	GOBP_NUCLEAR_TRANSCRIBED_MRNA_CATABOLIC_PROCESS	65	0.33398	1.89719	0.00192185	3.82857e-09	0.0116303	1722	tags=43%, list=24%, signal=33%	ENSG00000065978/ENSG00000130520/ENSG00000130332/ENSG00000162385/ENSG00000053372/ENSG00000265241/ENSG00000144231/ENSG00000141543/ENSG00000138385/ENSG00000130713/ENSG00000120699/ENSG00000168002/ENSG00000138668/ENSG00000134815/ENSG00000136937/ENSG00000171824/ENSG00000123908/ENSG00000088038/ENSG00000179151/ENSG00000110063/ENSG00000166889/ENSG00000172795/ENSG00000175324/ENSG00000151779/ENSG00000092847…
GOMF_PEPTIDE_BINDING	GOMF_PEPTIDE_BINDING	116	-0.147821	-1.90469	0.00193963	3.82857e-09	0.011716	1112	tags=30%, list=15%, signal=26%	ENSG00000169896/ENSG00000139874/ENSG00000166340/ENSG00000183671/ENSG00000114757/ENSG00000100906/ENSG00000179344/ENSG00000223865/ENSG00000145708/ENSG00000196735/ENSG00000116678/ENSG00000169252/ENSG00000170075/ENSG00000213366/ENSG00000204287/ENSG00000196126/ENSG00000114812/ENSG00000198502/ENSG00000010704/ENSG00000158019/ENSG00000019582/ENSG00000158488/ENSG00000231389/ENSG00000158481/ENSG00000136156…
GOBP_TELOMERE_MAINTENANCE_VIA_RECOMBINATION	GOBP_TELOMERE_MAINTENANCE_VIA_RECOMBINATION	12	0.595403	2.01321	0.0019673	3.82857e-09	0.011861	1486	tags=67%, list=21%, signal=53%	ENSG00000051180/ENSG00000139618/ENSG00000144034/ENSG00000126215/ENSG00000108384/ENSG00000163029/ENSG00000012061/ENSG00000185379
GOBP_AGING	GOBP_AGING	119	0.282607	1.79255	0.00197197	3.82857e-09	0.011867	1668	tags=36%, list=23%, signal=28%	ENSG00000178999/ENSG00000170312/ENSG00000085999/ENSG00000176890/ENSG00000111206/ENSG00000139618/ENSG00000188486/ENSG00000149554/ENSG00000123374/ENSG00000115317/ENSG00000112029/ENSG00000213024/ENSG00000095002/ENSG00000065978/ENSG00000134871/ENSG00000071655/ENSG00000106268/ENSG00000197275/ENSG00000183765/ENSG00000147889/ENSG00000163029/ENSG00000132906/ENSG00000174775/ENSG00000119772/ENSG00000116062…
GOBP_METANEPHRIC_EPITHELIUM_DEVELOPMENT	GOBP_METANEPHRIC_EPITHELIUM_DEVELOPMENT	13	-0.496725	-2.1702	0.00197598	3.82857e-09	0.0118691	3625	tags=100%, list=50%, signal=50%	ENSG00000008710/ENSG00000198914/ENSG00000184937/ENSG00000018408/ENSG00000075891/ENSG00000128342/ENSG00000137693/ENSG00000114315/ENSG00000005513/ENSG00000118762/ENSG00000075239/ENSG00000125398
GOBP_NEGATIVE_REGULATION_OF_HISTONE_MODIFICATION	GOBP_NEGATIVE_REGULATION_OF_HISTONE_MODIFICATION	22	0.476454	1.97753	0.00200433	3.82857e-09	0.012017	1600	tags=55%, list=22%, signal=43%	ENSG00000130816/ENSG00000012048/ENSG00000143033/ENSG00000196363/ENSG00000188976/ENSG00000119335/ENSG00000113648/ENSG00000104872/ENSG00000167770/ENSG00000149923/ENSG00000008083/ENSG00000004487
GOCC_CELL_DIVISION_SITE	GOCC_CELL_DIVISION_SITE	45	0.374914	1.95746	0.00201035	3.82857e-09	0.0120308	1128	tags=36%, list=16%, signal=30%	ENSG00000138180/ENSG00000112984/ENSG00000161800/ENSG00000011426/ENSG00000142731/ENSG00000120539/ENSG00000114346/ENSG00000072864/ENSG00000168385/ENSG00000184702/ENSG00000238227/ENSG00000186298/ENSG00000110697/ENSG00000138758/ENSG00000155366/ENSG00000122966
GOMF_MIRNA_BINDING	GOMF_MIRNA_BINDING	18	0.520907	2.01579	0.00201826	3.82857e-09	0.0120557	1780	tags=67%, list=25%, signal=50%	ENSG00000065978/ENSG00000198917/ENSG00000135486/ENSG00000126070/ENSG00000122566/ENSG00000123908/ENSG00000066044/ENSG00000139546/ENSG00000092847/ENSG00000138035/ENSG00000206557/ENSG00000204531
GOMF_PEPTIDE_HORMONE_BINDING	GOMF_PEPTIDE_HORMONE_BINDING	11	-0.525947	-2.06352	0.00203136	3.82857e-09	0.0121116	995	tags=64%, list=14%, signal=55%	ENSG00000183671/ENSG00000145708/ENSG00000116678/ENSG00000114812/ENSG00000145675/ENSG00000113494/ENSG00000138449
GOBP_BLASTOCYST_GROWTH	GOBP_BLASTOCYST_GROWTH	10	0.627955	1.98658	0.00204322	3.82857e-09	0.0121599	329	tags=50%, list=5%, signal=48%	ENSG00000139618/ENSG00000149554/ENSG00000101003/ENSG00000147536/ENSG00000146918
GOBP_POSITIVE_REGULATION_OF_DOUBLE_STRAND_BREAK_REPAIR_VIA_HOMOLOGOUS_RECOMBINATION	GOBP_POSITIVE_REGULATION_OF_DOUBLE_STRAND_BREAK_REPAIR_VIA_HOMOLOGOUS_RECOMBINATION	24	0.456626	1.95476	0.00206333	3.82857e-09	0.012257	2009	tags=62%, list=28%, signal=45%	ENSG00000111247/ENSG00000111602/ENSG00000183207/ENSG00000181544/ENSG00000141499/ENSG00000101189/ENSG00000167674/ENSG00000163159/ENSG00000143799/ENSG00000183495/ENSG00000175792/ENSG00000138071/ENSG00000101773/ENSG00000136518/ENSG00000089280
GOBP_POSITIVE_REGULATION_OF_ACUTE_INFLAMMATORY_RESPONSE	GOBP_POSITIVE_REGULATION_OF_ACUTE_INFLAMMATORY_RESPONSE	12	-0.516218	-2.17416	0.0020887	3.82857e-09	0.0123724	1545	tags=75%, list=21%, signal=59%	ENSG00000126353/ENSG00000141655/ENSG00000204592/ENSG00000050628/ENSG00000164129/ENSG00000060566/ENSG00000134352/ENSG00000198535/ENSG00000125730
GOMF_CYTOSKELETAL_PROTEIN_BINDING	GOMF_CYTOSKELETAL_PROTEIN_BINDING	403	0.209741	1.50115	0.00209041	3.82857e-09	0.0123724	582	tags=15%, list=8%, signal=15%	ENSG00000142945/ENSG00000089685/ENSG00000237649/ENSG00000126787/ENSG00000166851/ENSG00000075218/ENSG00000090889/ENSG00000117724/ENSG00000076382/ENSG00000186185/ENSG00000112984/ENSG00000161888/ENSG00000117632/ENSG00000183856/ENSG00000118193/ENSG00000134222/ENSG00000198901/ENSG00000138160/ENSG00000137807/ENSG00000161800/ENSG00000163808/ENSG00000121621/ENSG00000088325/ENSG00000139618/ENSG00000168476…
GOBP_REGULATION_OF_FATTY_ACID_OXIDATION	GOBP_REGULATION_OF_FATTY_ACID_OXIDATION	11	-0.523604	-2.05433	0.00210327	3.82857e-09	0.0124257	1557	tags=73%, list=22%, signal=57%	ENSG00000185950/ENSG00000103150/ENSG00000121769/ENSG00000173208/ENSG00000125398/ENSG00000139160/ENSG00000109819/ENSG00000115361
GOBP_IMMUNE_RESPONSE_REGULATING_SIGNALING_PATHWAY	GOBP_IMMUNE_RESPONSE_REGULATING_SIGNALING_PATHWAY	140	-0.142727	-1.9525	0.00211798	3.82857e-09	0.0124898	2098	tags=49%, list=29%, signal=36%	ENSG00000182446/ENSG00000188313/ENSG00000076984/ENSG00000163362/ENSG00000160959/ENSG00000203896/ENSG00000126262/ENSG00000132522/ENSG00000080815/ENSG00000102794/ENSG00000090487/ENSG00000196950/ENSG00000100030/ENSG00000110651/ENSG00000113448/ENSG00000204498/ENSG00000146072/ENSG00000163874/ENSG00000206503/ENSG00000153563/ENSG00000163599/ENSG00000126353/ENSG00000169224/ENSG00000131669/ENSG00000163932…
GOBP_MONOCARBOXYLIC_ACID_CATABOLIC_PROCESS	GOBP_MONOCARBOXYLIC_ACID_CATABOLIC_PROCESS	46	-0.247193	-1.96458	0.00212439	3.82857e-09	0.0125048	1985	tags=54%, list=28%, signal=40%	ENSG00000117528/ENSG00000169169/ENSG00000093144/ENSG00000134324/ENSG00000136010/ENSG00000185950/ENSG00000113492/ENSG00000103150/ENSG00000242110/ENSG00000170835/ENSG00000075239/ENSG00000173208/ENSG00000171503/ENSG00000240303/ENSG00000005469/ENSG00000140876/ENSG00000171903/ENSG00000166816/ENSG00000186204/ENSG00000139160/ENSG00000122787/ENSG00000115361/ENSG00000164039/ENSG00000140284/ENSG00000241935
GOMF_ACTIVE_ION_TRANSMEMBRANE_TRANSPORTER_ACTIVITY	GOMF_ACTIVE_ION_TRANSMEMBRANE_TRANSPORTER_ACTIVITY	75	-0.188659	-1.86273	0.00214546	3.82857e-09	0.0126059	1611	tags=44%, list=22%, signal=34%	ENSG00000126903/ENSG00000124564/ENSG00000113073/ENSG00000156885/ENSG00000134294/ENSG00000110911/ENSG00000172139/ENSG00000171365/ENSG00000124568/ENSG00000074621/ENSG00000065923/ENSG00000103546/ENSG00000140199/ENSG00000117834/ENSG00000147416/ENSG00000145217/ENSG00000171130/ENSG00000137491/ENSG00000109572/ENSG00000165240/ENSG00000143153/ENSG00000187486/ENSG00000118596/ENSG00000131174/ENSG00000161281…
GOMF_PROTEIN_N_TERMINUS_BINDING	GOMF_PROTEIN_N_TERMINUS_BINDING	47	0.365774	1.93598	0.00215369	3.82857e-09	0.0126136	3529	tags=79%, list=49%, signal=40%	ENSG00000122952/ENSG00000101945/ENSG00000134308/ENSG00000132507/ENSG00000186298/ENSG00000204209/ENSG00000142655/ENSG00000117748/ENSG00000143933/ENSG00000160014/ENSG00000162236/ENSG00000143799/ENSG00000157193/ENSG00000175334/ENSG00000139546/ENSG00000173473/ENSG00000104884/ENSG00000064995/ENSG00000163161/ENSG00000127616/ENSG00000110330/ENSG00000116478/ENSG00000133895/ENSG00000136854/ENSG00000070031…
GOBP_REGULATION_OF_DNA_BINDING	GOBP_REGULATION_OF_DNA_BINDING	65	0.332832	1.89067	0.00215458	3.82857e-09	0.0126136	1977	tags=46%, list=28%, signal=34%	ENSG00000123485/ENSG00000117650/ENSG00000167513/ENSG00000164104/ENSG00000116670/ENSG00000101412/ENSG00000106689/ENSG00000104885/ENSG00000152192/ENSG00000116030/ENSG00000130726/ENSG00000176887/ENSG00000136997/ENSG00000149948/ENSG00000016082/ENSG00000143933/ENSG00000160014/ENSG00000143799/ENSG00000204305/ENSG00000004487/ENSG00000189403/ENSG00000196591/ENSG00000104884/ENSG00000107485/ENSG00000107223…
GOBP_OOGENESIS	GOBP_OOGENESIS	39	0.402559	2.01285	0.00220155	3.82857e-09	0.012854	1940	tags=51%, list=27%, signal=38%	ENSG00000066279/ENSG00000087586/ENSG00000071539/ENSG00000139618/ENSG00000112029/ENSG00000101224/ENSG00000116455/ENSG00000100206/ENSG00000214274/ENSG00000012061/ENSG00000220201/ENSG00000163041/ENSG00000006047/ENSG00000104899/ENSG00000100918/ENSG00000161609/ENSG00000163273/ENSG00000064703/ENSG00000105568/ENSG00000137154
GOBP_NEGATIVE_REGULATION_OF_TRANSCRIPTION_BY_RNA_POLYMERASE_II	GOBP_NEGATIVE_REGULATION_OF_TRANSCRIPTION_BY_RNA_POLYMERASE_II	380	0.214928	1.53201	0.00220361	3.82857e-09	0.012854	2332	tags=41%, list=32%, signal=29%	ENSG00000178999/ENSG00000166851/ENSG00000276043/ENSG00000213347/ENSG00000111206/ENSG00000106462/ENSG00000119403/ENSG00000165891/ENSG00000111602/ENSG00000164104/ENSG00000129173/ENSG00000130816/ENSG00000101945/ENSG00000071564/ENSG00000123374/ENSG00000116670/ENSG00000152455/ENSG00000101412/ENSG00000067955/ENSG00000169635/ENSG00000173894/ENSG00000139372/ENSG00000183955/ENSG00000065978/ENSG00000143033…
GOBP_NEGATIVE_REGULATION_OF_RNA_SPLICING	GOBP_NEGATIVE_REGULATION_OF_RNA_SPLICING	19	0.50307	1.99389	0.00220983	3.82857e-09	0.0128547	2480	tags=79%, list=35%, signal=52%	ENSG00000115875/ENSG00000122566/ENSG00000110700/ENSG00000119314/ENSG00000126254/ENSG00000011304/ENSG00000147274/ENSG00000116350/ENSG00000197728/ENSG00000165119/ENSG00000182872/ENSG00000090097/ENSG00000111786/ENSG00000063244/ENSG00000061936
GOBP_HISTONE_H3_K27_METHYLATION	GOBP_HISTONE_H3_K27_METHYLATION	12	0.588544	1.99002	0.00221168	3.82857e-09	0.0128547	1693	tags=75%, list=24%, signal=57%	ENSG00000106462/ENSG00000119403/ENSG00000143033/ENSG00000113648/ENSG00000168298/ENSG00000204371/ENSG00000181090/ENSG00000178409/ENSG00000107485
GOBP_ALCOHOL_METABOLIC_PROCESS	GOBP_ALCOHOL_METABOLIC_PROCESS	130	-0.143632	-1.95739	0.00222974	3.82857e-09	0.0129132	5268	tags=92%, list=73%, signal=25%	ENSG00000108242/ENSG00000111669/ENSG00000176170/ENSG00000100197/ENSG00000053371/ENSG00000108479/ENSG00000131473/ENSG00000176387/ENSG00000118137/ENSG00000213398/ENSG00000272325/ENSG00000100889/ENSG00000063176/ENSG00000165782/ENSG00000114859/ENSG00000137124/ENSG00000117682/ENSG00000115677/ENSG00000141934/ENSG00000105655/ENSG00000104549/ENSG00000182704/ENSG00000167536/ENSG00000087053/ENSG00000124253…
GOBP_FATTY_ACID_BETA_OXIDATION	GOBP_FATTY_ACID_BETA_OXIDATION	26	-0.312626	-1.93685	0.00222739	3.82857e-09	0.0129132	1985	tags=62%, list=28%, signal=45%	ENSG00000117528/ENSG00000169169/ENSG00000093144/ENSG00000136010/ENSG00000185950/ENSG00000103150/ENSG00000242110/ENSG00000075239/ENSG00000173208/ENSG00000171503/ENSG00000240303/ENSG00000005469/ENSG00000139160/ENSG00000115361/ENSG00000164039/ENSG00000140284
GOBP_LEUKOCYTE_MIGRATION	GOBP_LEUKOCYTE_MIGRATION	121	-0.155646	-1.88218	0.00238774	3.82857e-09	0.0138035	1564	tags=40%, list=22%, signal=32%	ENSG00000112486/ENSG00000169403/ENSG00000126353/ENSG00000012779/ENSG00000110876/ENSG00000160712/ENSG00000169224/ENSG00000107562/ENSG00000141655/ENSG00000122194/ENSG00000131669/ENSG00000109943/ENSG00000120899/ENSG00000174500/ENSG00000119535/ENSG00000160791/ENSG00000154639/ENSG00000166086/ENSG00000010278/ENSG00000169313/ENSG00000117090/ENSG00000138379/ENSG00000188404/ENSG00000128340/ENSG00000100448…
GOBP_HISTONE_METHYLATION	GOBP_HISTONE_METHYLATION	83	0.309306	1.85108	0.00240115	3.82857e-09	0.0138563	2267	tags=49%, list=32%, signal=34%	ENSG00000106462/ENSG00000119403/ENSG00000130816/ENSG00000101945/ENSG00000152455/ENSG00000012048/ENSG00000183955/ENSG00000143033/ENSG00000196363/ENSG00000133247/ENSG00000104885/ENSG00000160679/ENSG00000105202/ENSG00000112238/ENSG00000109685/ENSG00000143499/ENSG00000113648/ENSG00000104872/ENSG00000168298/ENSG00000204371/ENSG00000138336/ENSG00000181090/ENSG00000162961/ENSG00000080345/ENSG00000008083…
GOBP_POSITIVE_REGULATION_OF_CELL_CYCLE_G1_S_PHASE_TRANSITION	GOBP_POSITIVE_REGULATION_OF_CELL_CYCLE_G1_S_PHASE_TRANSITION	28	0.432726	1.94114	0.00242676	3.82857e-09	0.0139791	1214	tags=43%, list=17%, signal=36%	ENSG00000171848/ENSG00000123473/ENSG00000106462/ENSG00000094804/ENSG00000101447/ENSG00000167325/ENSG00000198176/ENSG00000151849/ENSG00000119203/ENSG00000156876/ENSG00000121068/ENSG00000100823
GOCC_TRANSCRIPTION_REPRESSOR_COMPLEX	GOCC_TRANSCRIPTION_REPRESSOR_COMPLEX	39	0.399189	1.996	0.00244845	3.82857e-09	0.0140789	2387	tags=62%, list=33%, signal=41%	ENSG00000024526/ENSG00000183814/ENSG00000112312/ENSG00000117505/ENSG00000143321/ENSG00000059728/ENSG00000068024/ENSG00000136997/ENSG00000180806/ENSG00000089902/ENSG00000106571/ENSG00000189403/ENSG00000101773/ENSG00000064703/ENSG00000117036/ENSG00000175550/ENSG00000135334/ENSG00000104856/ENSG00000267796/ENSG00000116478/ENSG00000133895/ENSG00000092607/ENSG00000205659/ENSG00000189060
GOBP_ACTIVATION_OF_IMMUNE_RESPONSE	GOBP_ACTIVATION_OF_IMMUNE_RESPONSE	101	-0.165164	-1.96895	0.00246166	3.82857e-09	0.0141047	2221	tags=54%, list=31%, signal=38%	ENSG00000204516/ENSG00000138794/ENSG00000167085/ENSG00000188313/ENSG00000203896/ENSG00000126262/ENSG00000132522/ENSG00000080815/ENSG00000090487/ENSG00000196950/ENSG00000100030/ENSG00000110651/ENSG00000113448/ENSG00000146072/ENSG00000163874/ENSG00000206503/ENSG00000153563/ENSG00000163599/ENSG00000126353/ENSG00000169224/ENSG00000163932/ENSG00000204475/ENSG00000120885/ENSG00000081237/ENSG00000004468…
GOBP_REGULATION_OF_POTASSIUM_ION_TRANSPORT	GOBP_REGULATION_OF_POTASSIUM_ION_TRANSPORT	33	-0.27318	-1.9123	0.00246034	3.82857e-09	0.0141047	637	tags=48%, list=9%, signal=44%	ENSG00000127914/ENSG00000198373/ENSG00000159197/ENSG00000120899/ENSG00000184845/ENSG00000151150/ENSG00000143153/ENSG00000113851/ENSG00000196632/ENSG00000055118/ENSG00000053918/ENSG00000114796/ENSG00000181754/ENSG00000145362/ENSG00000171867/ENSG00000151320
GOBP_POSITIVE_REGULATION_OF_DNA_REPLICATION	GOBP_POSITIVE_REGULATION_OF_DNA_REPLICATION	31	0.421399	1.95132	0.00248198	3.82857e-09	0.0141881	1100	tags=39%, list=15%, signal=33%	ENSG00000170312/ENSG00000167513/ENSG00000097046/ENSG00000138346/ENSG00000165891/ENSG00000129173/ENSG00000123374/ENSG00000176208/ENSG00000132646/ENSG00000006634/ENSG00000185104/ENSG00000070831
GOMF_PASSIVE_TRANSMEMBRANE_TRANSPORTER_ACTIVITY	GOMF_PASSIVE_TRANSMEMBRANE_TRANSPORTER_ACTIVITY	162	-0.135979	-1.799	0.002485	3.82857e-09	0.0141881	5112	tags=38%, list=71%, signal=11%	ENSG00000117013/ENSG00000124780/ENSG00000186297/ENSG00000197147/ENSG00000165168/ENSG00000120251/ENSG00000155962/ENSG00000124564/ENSG00000078795/ENSG00000255346/ENSG00000164418/ENSG00000144406/ENSG00000171488/ENSG00000118762/ENSG00000160746/ENSG00000172139/ENSG00000136531/ENSG00000159197/ENSG00000120899/ENSG00000171365/ENSG00000155511/ENSG00000167895/ENSG00000149403/ENSG00000175938/ENSG00000186815…
GOMF_HISTONE_METHYLTRANSFERASE_ACTIVITY	GOMF_HISTONE_METHYLTRANSFERASE_ACTIVITY	34	0.414907	2.00538	0.00248995	3.82857e-09	0.0141913	2026	tags=56%, list=28%, signal=40%	ENSG00000106462/ENSG00000101945/ENSG00000152455/ENSG00000183955/ENSG00000196363/ENSG00000133247/ENSG00000104885/ENSG00000105202/ENSG00000112238/ENSG00000109685/ENSG00000143499/ENSG00000204371/ENSG00000181090/ENSG00000126457/ENSG00000100462/ENSG00000074266/ENSG00000143379/ENSG00000148335/ENSG00000142453
GOMF_UBIQUITIN_LIKE_PROTEIN_LIGASE_BINDING	GOMF_UBIQUITIN_LIKE_PROTEIN_LIGASE_BINDING	134	0.273875	1.76078	0.00250035	3.82857e-09	0.0142255	1400	tags=33%, list=19%, signal=27%	ENSG00000175063/ENSG00000077152/ENSG00000134057/ENSG00000087586/ENSG00000012048/ENSG00000196230/ENSG00000135930/ENSG00000100106/ENSG00000100387/ENSG00000138443/ENSG00000143947/ENSG00000170515/ENSG00000127191/ENSG00000115307/ENSG00000183765/ENSG00000141499/ENSG00000221983/ENSG00000129559/ENSG00000275713/ENSG00000116030/ENSG00000176720/ENSG00000130726/ENSG00000163029/ENSG00000204209/ENSG00000070950…
GOBP_NUCLEOTIDE_EXCISION_REPAIR	GOBP_NUCLEOTIDE_EXCISION_REPAIR	25	0.455653	1.97786	0.00257925	3.82857e-09	0.0146486	2520	tags=68%, list=35%, signal=44%	ENSG00000139618/ENSG00000062822/ENSG00000158169/ENSG00000136492/ENSG00000077514/ENSG00000188996/ENSG00000177084/ENSG00000117748/ENSG00000012061/ENSG00000179262/ENSG00000104884/ENSG00000065057/ENSG00000163161/ENSG00000106399/ENSG00000173163/ENSG00000155229/ENSG00000119318
GOBP_ANTIGEN_RECEPTOR_MEDIATED_SIGNALING_PATHWAY	GOBP_ANTIGEN_RECEPTOR_MEDIATED_SIGNALING_PATHWAY	67	-0.197169	-1.87639	0.00263959	3.82857e-09	0.0149388	2013	tags=55%, list=28%, signal=40%	ENSG00000203896/ENSG00000132522/ENSG00000080815/ENSG00000090487/ENSG00000196950/ENSG00000100030/ENSG00000110651/ENSG00000113448/ENSG00000146072/ENSG00000163874/ENSG00000206503/ENSG00000153563/ENSG00000163599/ENSG00000126353/ENSG00000169224/ENSG00000081237/ENSG00000004468/ENSG00000174500/ENSG00000101082/ENSG00000135426/ENSG00000156738/ENSG00000183918/ENSG00000172116/ENSG00000198821/ENSG00000163519…
GOMF_ENDOPEPTIDASE_REGULATOR_ACTIVITY	GOMF_ENDOPEPTIDASE_REGULATOR_ACTIVITY	54	-0.214449	-1.82462	0.00263616	3.82857e-09	0.0149388	1605	tags=48%, list=22%, signal=38%	ENSG00000249437/ENSG00000140939/ENSG00000135744/ENSG00000091592/ENSG00000184500/ENSG00000128040/ENSG00000090512/ENSG00000101446/ENSG00000102032/ENSG00000166634/ENSG00000152377/ENSG00000182931/ENSG00000150938/ENSG00000166535/ENSG00000012223/ENSG00000139193/ENSG00000167642/ENSG00000125735/ENSG00000114204/ENSG00000124107/ENSG00000163536/ENSG00000169031/ENSG00000138613/ENSG00000171867/ENSG00000101439…
GOMF_RIBONUCLEASE_ACTIVITY	GOMF_RIBONUCLEASE_ACTIVITY	57	0.340069	1.88046	0.00268228	3.82857e-09	0.0151538	1641	tags=44%, list=23%, signal=34%	ENSG00000174371/ENSG00000168496/ENSG00000104889/ENSG00000143319/ENSG00000132773/ENSG00000171865/ENSG00000130713/ENSG00000120699/ENSG00000126070/ENSG00000119203/ENSG00000170892/ENSG00000171824/ENSG00000123908/ENSG00000179151/ENSG00000110063/ENSG00000214274/ENSG00000148688/ENSG00000100823/ENSG00000117419/ENSG00000172795/ENSG00000173818/ENSG00000092847/ENSG00000138035/ENSG00000104626/ENSG00000117751
GOCC_T_TUBULE	GOCC_T_TUBULE	13	-0.486309	-2.1247	0.00274646	3.82857e-09	0.0154894	637	tags=54%, list=9%, signal=49%	ENSG00000151150/ENSG00000092529/ENSG00000143153/ENSG00000187486/ENSG00000145362/ENSG00000144681/ENSG00000151320
GOBP_OOCYTE_MATURATION	GOBP_OOCYTE_MATURATION	16	0.52824	1.96515	0.00276141	3.82857e-09	0.0155465	1828	tags=62%, list=25%, signal=47%	ENSG00000087586/ENSG00000071539/ENSG00000139618/ENSG00000112029/ENSG00000101224/ENSG00000100206/ENSG00000214274/ENSG00000100918/ENSG00000163273/ENSG00000105568
GOBP_RESPONSE_TO_CHEMOKINE	GOBP_RESPONSE_TO_CHEMOKINE	28	-0.3127	-1.98088	0.00278103	3.82857e-09	0.0156298	1650	tags=61%, list=23%, signal=47%	ENSG00000006606/ENSG00000163874/ENSG00000143185/ENSG00000112486/ENSG00000126353/ENSG00000107562/ENSG00000120899/ENSG00000160791/ENSG00000173578/ENSG00000274736/ENSG00000121807/ENSG00000172215/ENSG00000144230/ENSG00000168329/ENSG00000275152/ENSG00000144648/ENSG00000276409
GOBP_DOPAMINE_METABOLIC_PROCESS	GOBP_DOPAMINE_METABOLIC_PROCESS	19	-0.393274	-2.04057	0.00278923	3.82857e-09	0.0156406	3888	tags=95%, list=54%, signal=44%	ENSG00000116288/ENSG00000092969/ENSG00000151577/ENSG00000165704/ENSG00000106688/ENSG00000127838/ENSG00000074317/ENSG00000131979/ENSG00000122585/ENSG00000169896/ENSG00000184845/ENSG00000165240/ENSG00000189221/ENSG00000064692/ENSG00000183044/ENSG00000111275/ENSG00000185345/ENSG00000069535
GOBP_REGULATION_OF_PROTEIN_SERINE_THREONINE_KINASE_ACTIVITY	GOBP_REGULATION_OF_PROTEIN_SERINE_THREONINE_KINASE_ACTIVITY	142	0.269579	1.74261	0.00279264	3.82857e-09	0.0156406	2414	tags=45%, list=34%, signal=31%	ENSG00000166851/ENSG00000100526/ENSG00000145386/ENSG00000157456/ENSG00000134222/ENSG00000134057/ENSG00000127564/ENSG00000158402/ENSG00000106462/ENSG00000094804/ENSG00000197299/ENSG00000164045/ENSG00000162063/ENSG00000123975/ENSG00000173207/ENSG00000213024/ENSG00000175305/ENSG00000127191/ENSG00000149273/ENSG00000147889/ENSG00000107949/ENSG00000105173/ENSG00000112079/ENSG00000006634/ENSG00000174775…
GOBP_SODIUM_ION_TRANSPORT	GOBP_SODIUM_ION_TRANSPORT	66	-0.190135	-1.85105	0.00281329	3.82857e-09	0.015729	1657	tags=45%, list=23%, signal=35%	ENSG00000166558/ENSG00000124564/ENSG00000113073/ENSG00000134294/ENSG00000118762/ENSG00000172139/ENSG00000136531/ENSG00000124568/ENSG00000186815/ENSG00000074621/ENSG00000161958/ENSG00000065923/ENSG00000103546/ENSG00000146950/ENSG00000102316/ENSG00000117834/ENSG00000145349/ENSG00000169252/ENSG00000102452/ENSG00000151150/ENSG00000143153/ENSG00000160460/ENSG00000196632/ENSG00000053918/ENSG00000146021…
GOBP_REGULATION_OF_CELLULAR_AMIDE_METABOLIC_PROCESS	GOBP_REGULATION_OF_CELLULAR_AMIDE_METABOLIC_PROCESS	205	0.24043	1.62175	0.00283887	3.82857e-09	0.0158173	2275	tags=43%, list=32%, signal=31%	ENSG00000176890/ENSG00000228716/ENSG00000115687/ENSG00000172531/ENSG00000135930/ENSG00000144580/ENSG00000065978/ENSG00000170515/ENSG00000129351/ENSG00000162385/ENSG00000149273/ENSG00000121774/ENSG00000265241/ENSG00000187840/ENSG00000144231/ENSG00000141543/ENSG00000130713/ENSG00000170889/ENSG00000120699/ENSG00000151465/ENSG00000142541/ENSG00000132507/ENSG00000182199/ENSG00000205323/ENSG00000126070…
GOBP_NEGATIVE_REGULATION_OF_PROTEIN_MODIFICATION_PROCESS	GOBP_NEGATIVE_REGULATION_OF_PROTEIN_MODIFICATION_PROCESS	205	0.24042	1.62169	0.00283887	3.82857e-09	0.0158173	2614	tags=48%, list=36%, signal=32%	ENSG00000117399/ENSG00000166851/ENSG00000168078/ENSG00000156970/ENSG00000117385/ENSG00000120539/ENSG00000130816/ENSG00000116670/ENSG00000112029/ENSG00000012048/ENSG00000171863/ENSG00000213024/ENSG00000196262/ENSG00000146918/ENSG00000143033/ENSG00000196363/ENSG00000188976/ENSG00000154473/ENSG00000149273/ENSG00000147889/ENSG00000143155/ENSG00000164109/ENSG00000119335/ENSG00000167103/ENSG00000130695…
GOBP_REGULATION_OF_PROTEIN_DEPHOSPHORYLATION	GOBP_REGULATION_OF_PROTEIN_DEPHOSPHORYLATION	39	0.396411	1.98211	0.00285995	3.82857e-09	0.01588	2550	tags=64%, list=35%, signal=42%	ENSG00000184661/ENSG00000120539/ENSG00000196262/ENSG00000171735/ENSG00000143155/ENSG00000165802/ENSG00000125755/ENSG00000143420/ENSG00000143933/ENSG00000115685/ENSG00000160014/ENSG00000011304/ENSG00000119383/ENSG00000147324/ENSG00000117751/ENSG00000164741/ENSG00000198793/ENSG00000127445/ENSG00000112640/ENSG00000127952/ENSG00000204435/ENSG00000119782/ENSG00000152127/ENSG00000100239/ENSG00000088832
GOBP_POSITIVE_REGULATION_OF_LEUKOCYTE_CELL_CELL_ADHESION	GOBP_POSITIVE_REGULATION_OF_LEUKOCYTE_CELL_CELL_ADHESION	90	-0.172394	-1.9396	0.0028572	3.82857e-09	0.01588	1617	tags=44%, list=22%, signal=35%	ENSG00000206503/ENSG00000164136/ENSG00000169403/ENSG00000126353/ENSG00000118689/ENSG00000012779/ENSG00000102245/ENSG00000122122/ENSG00000204592/ENSG00000081237/ENSG00000198851/ENSG00000112299/ENSG00000105639/ENSG00000135426/ENSG00000120217/ENSG00000117090/ENSG00000237541/ENSG00000109906/ENSG00000163513/ENSG00000179344/ENSG00000162711/ENSG00000223865/ENSG00000196735/ENSG00000139193/ENSG00000198053…
GOMF_CIS_TRANS_ISOMERASE_ACTIVITY	GOMF_CIS_TRANS_ISOMERASE_ACTIVITY	21	0.493151	2.01568	0.00288204	3.82857e-09	0.0159752	2182	tags=71%, list=30%, signal=50%	ENSG00000196262/ENSG00000143753/ENSG00000171960/ENSG00000119383/ENSG00000100442/ENSG00000166794/ENSG00000084072/ENSG00000134285/ENSG00000137168/ENSG00000110711/ENSG00000141756/ENSG00000127445/ENSG00000119782/ENSG00000079150/ENSG00000240344
GOMF_ENDODEOXYRIBONUCLEASE_ACTIVITY	GOMF_ENDODEOXYRIBONUCLEASE_ACTIVITY	26	0.442916	1.93437	0.00291915	3.82857e-09	0.0161532	1833	tags=58%, list=26%, signal=43%	ENSG00000174371/ENSG00000168496/ENSG00000138346/ENSG00000126215/ENSG00000149273/ENSG00000178295/ENSG00000108384/ENSG00000152457/ENSG00000100823/ENSG00000012061/ENSG00000173818/ENSG00000121988/ENSG00000101773/ENSG00000138658/ENSG00000172732
GOBP_CATECHOL_CONTAINING_COMPOUND_METABOLIC_PROCESS	GOBP_CATECHOL_CONTAINING_COMPOUND_METABOLIC_PROCESS	23	-0.354042	-2.02994	0.00293709	3.82857e-09	0.0162247	3888	tags=43%, list=54%, signal=20%	ENSG00000169896/ENSG00000184845/ENSG00000165240/ENSG00000189221/ENSG00000064692/ENSG00000183044/ENSG00000111275/ENSG00000185345/ENSG00000069535/ENSG00000164197
GOCC_CLATHRIN_COATED_ENDOCYTIC_VESICLE_MEMBRANE	GOCC_CLATHRIN_COATED_ENDOCYTIC_VESICLE_MEMBRANE	29	-0.29369	-1.92635	0.00295099	3.82857e-09	0.0162736	1146	tags=48%, list=16%, signal=41%	ENSG00000010278/ENSG00000138798/ENSG00000237541/ENSG00000179344/ENSG00000223865/ENSG00000174808/ENSG00000196735/ENSG00000169252/ENSG00000170743/ENSG00000204287/ENSG00000196126/ENSG00000198502/ENSG00000019582/ENSG00000231389
GOBP_AMMONIUM_ION_METABOLIC_PROCESS	GOBP_AMMONIUM_ION_METABOLIC_PROCESS	12	-0.498557	-2.09978	0.00297591	3.82857e-09	0.0163831	958	tags=58%, list=13%, signal=51%	ENSG00000150540/ENSG00000165240/ENSG00000164904/ENSG00000016391/ENSG00000132837/ENSG00000111275/ENSG00000164197
GOMF_CARBOHYDRATE_BINDING	GOMF_CARBOHYDRATE_BINDING	82	-0.179296	-1.87899	0.00299905	3.82857e-09	0.0164824	1586	tags=44%, list=22%, signal=35%	ENSG00000170298/ENSG00000116663/ENSG00000105366/ENSG00000187912/ENSG00000152556/ENSG00000105492/ENSG00000260314/ENSG00000197594/ENSG00000105383/ENSG00000275572/ENSG00000185274/ENSG00000109323/ENSG00000143954/ENSG00000139187/ENSG00000172322/ENSG00000112893/ENSG00000188404/ENSG00000161944/ENSG00000132825/ENSG00000150045/ENSG00000145730/ENSG00000134539/ENSG00000110848/ENSG00000204287/ENSG00000196126…
GOBP_POTASSIUM_ION_TRANSPORT	GOBP_POTASSIUM_ION_TRANSPORT	70	-0.196883	-1.90596	0.0030497	3.82857e-09	0.0167323	1404	tags=41%, list=20%, signal=34%	ENSG00000127914/ENSG00000118762/ENSG00000198373/ENSG00000172139/ENSG00000159197/ENSG00000120899/ENSG00000074621/ENSG00000153822/ENSG00000065923/ENSG00000140199/ENSG00000197584/ENSG00000184845/ENSG00000143473/ENSG00000102452/ENSG00000151150/ENSG00000143153/ENSG00000187486/ENSG00000124249/ENSG00000113851/ENSG00000196632/ENSG00000055118/ENSG00000100433/ENSG00000053918/ENSG00000114796/ENSG00000181754…
GOBP_NEGATIVE_REGULATION_OF_HISTONE_METHYLATION	GOBP_NEGATIVE_REGULATION_OF_HISTONE_METHYLATION	12	0.577547	1.95284	0.00306991	3.82857e-09	0.0167862	1600	tags=67%, list=22%, signal=52%	ENSG00000130816/ENSG00000012048/ENSG00000143033/ENSG00000196363/ENSG00000113648/ENSG00000104872/ENSG00000008083/ENSG00000004487
GOBP_MITOTIC_INTRA_S_DNA_DAMAGE_CHECKPOINT_SIGNALING	GOBP_MITOTIC_INTRA_S_DNA_DAMAGE_CHECKPOINT_SIGNALING	12	0.576125	1.94803	0.00306991	3.82857e-09	0.0167862	513	tags=50%, list=7%, signal=47%	ENSG00000154920/ENSG00000144554/ENSG00000095002/ENSG00000172613/ENSG00000183765/ENSG00000188996
GOBP_MONOCARBOXYLIC_ACID_BIOSYNTHETIC_PROCESS	GOBP_MONOCARBOXYLIC_ACID_BIOSYNTHETIC_PROCESS	73	-0.18625	-1.8032	0.00308764	3.82857e-09	0.0168547	1805	tags=42%, list=25%, signal=32%	ENSG00000143627/ENSG00000134824/ENSG00000135241/ENSG00000146233/ENSG00000012779/ENSG00000103150/ENSG00000196139/ENSG00000242110/ENSG00000205678/ENSG00000059377/ENSG00000173208/ENSG00000145439/ENSG00000141447/ENSG00000213366/ENSG00000145284/ENSG00000138115/ENSG00000163106/ENSG00000167910/ENSG00000019582/ENSG00000172782/ENSG00000135929/ENSG00000183549/ENSG00000172817/ENSG00000165175/ENSG00000160868…
GOBP_NEURON_FATE_SPECIFICATION	GOBP_NEURON_FATE_SPECIFICATION	16	0.525081	1.95339	0.00313268	3.82857e-09	0.0170717	1854	tags=69%, list=26%, signal=51%	ENSG00000159556/ENSG00000152192/ENSG00000107187/ENSG00000180818/ENSG00000016082/ENSG00000204371/ENSG00000074047/ENSG00000106571/ENSG00000104413/ENSG00000198719/ENSG00000182968
GOBP_POSITIVE_REGULATION_OF_DNA_DEPENDENT_DNA_REPLICATION	GOBP_POSITIVE_REGULATION_OF_DNA_DEPENDENT_DNA_REPLICATION	13	0.568192	1.98165	0.00315041	3.82857e-09	0.0171106	720	tags=46%, list=10%, signal=42%	ENSG00000167513/ENSG00000097046/ENSG00000165891/ENSG00000129173/ENSG00000123374/ENSG00000006634
GOMF_DNA_POLYMERASE_BINDING	GOMF_DNA_POLYMERASE_BINDING	13	0.566809	1.97683	0.00315041	3.82857e-09	0.0171106	1970	tags=69%, list=27%, signal=50%	ENSG00000051180/ENSG00000167513/ENSG00000140525/ENSG00000144554/ENSG00000132646/ENSG00000148362/ENSG00000189403/ENSG00000102977/ENSG00000127616
GOBP_METANEPHRIC_TUBULE_DEVELOPMENT	GOBP_METANEPHRIC_TUBULE_DEVELOPMENT	12	-0.496656	-2.09177	0.00319772	3.82857e-09	0.0173384	3625	tags=100%, list=50%, signal=50%	ENSG00000008710/ENSG00000198914/ENSG00000018408/ENSG00000075891/ENSG00000128342/ENSG00000137693/ENSG00000114315/ENSG00000005513/ENSG00000118762/ENSG00000075239/ENSG00000125398
GOBP_NEGATIVE_REGULATION_OF_DNA_BIOSYNTHETIC_PROCESS	GOBP_NEGATIVE_REGULATION_OF_DNA_BIOSYNTHETIC_PROCESS	14	0.540593	1.91309	0.0032152	3.82857e-09	0.017404	2232	tags=79%, list=31%, signal=54%	ENSG00000140451/ENSG00000149554/ENSG00000135486/ENSG00000092199/ENSG00000171824/ENSG00000172795/ENSG00000105821/ENSG00000163273/ENSG00000102977/ENSG00000153187/ENSG00000133895
GOBP_POSITIVE_REGULATION_OF_DOUBLE_STRAND_BREAK_REPAIR	GOBP_POSITIVE_REGULATION_OF_DOUBLE_STRAND_BREAK_REPAIR	39	0.393678	1.96845	0.00331259	3.82857e-09	0.0179012	2759	tags=67%, list=38%, signal=41%	ENSG00000111206/ENSG00000111247/ENSG00000111602/ENSG00000116670/ENSG00000183207/ENSG00000181544/ENSG00000133247/ENSG00000141499/ENSG00000013573/ENSG00000101189/ENSG00000167674/ENSG00000163159/ENSG00000143799/ENSG00000183495/ENSG00000080345/ENSG00000175792/ENSG00000138071/ENSG00000101773/ENSG00000136518/ENSG00000089280/ENSG00000177889/ENSG00000119906/ENSG00000155229/ENSG00000169139/ENSG00000203907…
GOCC_AXONEMAL_DYNEIN_COMPLEX	GOCC_AXONEMAL_DYNEIN_COMPLEX	12	-0.49514	-2.08538	0.00338255	3.82857e-09	0.0182487	861	tags=58%, list=12%, signal=51%	ENSG00000118997/ENSG00000115423/ENSG00000007174/ENSG00000118307/ENSG00000086288/ENSG00000162643/ENSG00000156042
GOBP_REGULATION_OF_PROTEIN_KINASE_ACTIVITY	GOBP_REGULATION_OF_PROTEIN_KINASE_ACTIVITY	254	0.222115	1.53591	0.00338871	3.82857e-09	0.0182515	2783	tags=47%, list=39%, signal=30%	ENSG00000166851/ENSG00000100526/ENSG00000145386/ENSG00000157456/ENSG00000118193/ENSG00000134222/ENSG00000134057/ENSG00000127564/ENSG00000088325/ENSG00000158402/ENSG00000106462/ENSG00000094804/ENSG00000138778/ENSG00000197299/ENSG00000092853/ENSG00000164045/ENSG00000162063/ENSG00000123975/ENSG00000136122/ENSG00000173207/ENSG00000114346/ENSG00000213024/ENSG00000196262/ENSG00000146918/ENSG00000175305…
GOBP_REGULATION_OF_HEART_RATE_BY_CARDIAC_CONDUCTION	GOBP_REGULATION_OF_HEART_RATE_BY_CARDIAC_CONDUCTION	11	-0.504355	-1.97881	0.00343351	3.82857e-09	0.018462	1404	tags=73%, list=20%, signal=59%	ENSG00000127914/ENSG00000159197/ENSG00000046604/ENSG00000145349/ENSG00000134755/ENSG00000055118/ENSG00000053918/ENSG00000145362
GOBP_EMBRYONIC_SKELETAL_SYSTEM_MORPHOGENESIS	GOBP_EMBRYONIC_SKELETAL_SYSTEM_MORPHOGENESIS	48	0.365706	1.93834	0.00345688	3.82857e-09	0.0185568	2832	tags=67%, list=39%, signal=41%	ENSG00000162769/ENSG00000123388/ENSG00000168779/ENSG00000141543/ENSG00000106799/ENSG00000176887/ENSG00000157227/ENSG00000115844/ENSG00000170577/ENSG00000133937/ENSG00000180806/ENSG00000078246/ENSG00000176842/ENSG00000106571/ENSG00000100714/ENSG00000052850/ENSG00000101144/ENSG00000112559/ENSG00000139219/ENSG00000166949/ENSG00000273706/ENSG00000005073/ENSG00000108511/ENSG00000137203/ENSG00000092607…
GOBP_CELLULAR_AMINO_ACID_CATABOLIC_PROCESS	GOBP_CELLULAR_AMINO_ACID_CATABOLIC_PROCESS	32	-0.275763	-1.93246	0.00349746	3.82857e-09	0.0187435	1479	tags=50%, list=21%, signal=40%	ENSG00000147576/ENSG00000113492/ENSG00000119711/ENSG00000146151/ENSG00000183032/ENSG00000075239/ENSG00000150540/ENSG00000100033/ENSG00000196177/ENSG00000198650/ENSG00000203797/ENSG00000182890/ENSG00000183044/ENSG00000167701/ENSG00000112294/ENSG00000241935
GOBP_REGULATION_OF_MICROTUBULE_CYTOSKELETON_ORGANIZATION	GOBP_REGULATION_OF_MICROTUBULE_CYTOSKELETON_ORGANIZATION	79	0.303084	1.79951	0.00353359	3.82857e-09	0.0189058	629	tags=22%, list=9%, signal=20%	ENSG00000166851/ENSG00000076382/ENSG00000165480/ENSG00000117632/ENSG00000013810/ENSG00000134222/ENSG00000163808/ENSG00000121621/ENSG00000088325/ENSG00000154839/ENSG00000182628/ENSG00000136108/ENSG00000136122/ENSG00000213024/ENSG00000149273/ENSG00000180834/ENSG00000121957
GOBP_POSITIVE_REGULATION_OF_MRNA_METABOLIC_PROCESS	GOBP_POSITIVE_REGULATION_OF_MRNA_METABOLIC_PROCESS	68	0.324285	1.86689	0.00354468	3.82857e-09	0.0189337	2230	tags=51%, list=31%, signal=36%	ENSG00000065978/ENSG00000144231/ENSG00000130713/ENSG00000120699/ENSG00000168002/ENSG00000143368/ENSG00000138668/ENSG00000136937/ENSG00000115053/ENSG00000088247/ENSG00000071626/ENSG00000123908/ENSG00000088038/ENSG00000120948/ENSG00000110063/ENSG00000155363/ENSG00000166889/ENSG00000104852/ENSG00000172795/ENSG00000175324/ENSG00000181588/ENSG00000110713/ENSG00000138035/ENSG00000147274/ENSG00000135829…
GOBP_NCRNA_TRANSCRIPTION	GOBP_NCRNA_TRANSCRIPTION	37	0.384016	1.89508	0.00355949	3.82857e-09	0.0189815	2146	tags=57%, list=30%, signal=40%	ENSG00000107833/ENSG00000137054/ENSG00000155438/ENSG00000115750/ENSG00000115053/ENSG00000013573/ENSG00000148308/ENSG00000113648/ENSG00000104872/ENSG00000158796/ENSG00000165684/ENSG00000214274/ENSG00000125484/ENSG00000177700/ENSG00000198793/ENSG00000104976/ENSG00000166986/ENSG00000127616/ENSG00000115207/ENSG00000166478/ENSG00000185024
GOBP_RESPONSE_TO_ISCHEMIA	GOBP_RESPONSE_TO_ISCHEMIA	22	-0.358541	-1.98527	0.00364026	3.82857e-09	0.0193802	742	tags=41%, list=10%, signal=37%	ENSG00000070808/ENSG00000158828/ENSG00000113742/ENSG00000182578/ENSG00000168329/ENSG00000156709/ENSG00000184371/ENSG00000184719/ENSG00000161011
GOBP_INTERFERON_GAMMA_PRODUCTION	GOBP_INTERFERON_GAMMA_PRODUCTION	43	-0.236624	-1.84804	0.0036541	3.82857e-09	0.0194219	1779	tags=56%, list=25%, signal=42%	ENSG00000113448/ENSG00000196843/ENSG00000163874/ENSG00000206503/ENSG00000170298/ENSG00000126353/ENSG00000122122/ENSG00000109943/ENSG00000198851/ENSG00000162739/ENSG00000120217/ENSG00000196664/ENSG00000117090/ENSG00000153283/ENSG00000116824/ENSG00000223865/ENSG00000198053/ENSG00000196126/ENSG00000121807/ENSG00000164342/ENSG00000122223/ENSG00000231389/ENSG00000171867/ENSG00000170458
GOCC_TRANSPORTER_COMPLEX	GOCC_TRANSPORTER_COMPLEX	133	-0.137719	-1.83773	0.0036699	3.82857e-09	0.0194738	338	tags=14%, list=5%, signal=14%	ENSG00000198695/ENSG00000055118/ENSG00000053918/ENSG00000166762/ENSG00000109738/ENSG00000108733/ENSG00000198888/ENSG00000124406/ENSG00000125356/ENSG00000168356/ENSG00000198840/ENSG00000125675/ENSG00000198763/ENSG00000198786/ENSG00000198727/ENSG00000198886/ENSG00000198804/ENSG00000212907/ENSG00000151320
GOMF_TBP_CLASS_PROTEIN_BINDING	GOMF_TBP_CLASS_PROTEIN_BINDING	13	0.563443	1.96509	0.00367947	3.82857e-09	0.0194926	2463	tags=85%, list=34%, signal=56%	ENSG00000183207/ENSG00000115750/ENSG00000117505/ENSG00000140307/ENSG00000175792/ENSG00000197780/ENSG00000064995/ENSG00000175550/ENSG00000185024/ENSG00000163872/ENSG00000120656
GOMF_NUCLEOCYTOPLASMIC_CARRIER_ACTIVITY	GOMF_NUCLEOCYTOPLASMIC_CARRIER_ACTIVITY	15	0.537731	1.95093	0.00374647	3.82857e-09	0.0197827	873	tags=53%, list=12%, signal=47%	ENSG00000182481/ENSG00000082898/ENSG00000198700/ENSG00000108424/ENSG00000124207/ENSG00000132341/ENSG00000124571/ENSG00000196497
GOMF_DNA_POLYMERASE_ACTIVITY	GOMF_DNA_POLYMERASE_ACTIVITY	17	0.508426	1.92807	0.00374069	3.82857e-09	0.0197827	777	tags=41%, list=11%, signal=37%	ENSG00000062822/ENSG00000100479/ENSG00000051341/ENSG00000077514/ENSG00000177084/ENSG00000148229/ENSG00000115350
GOBP_NEGATIVE_REGULATION_OF_DOUBLE_STRAND_BREAK_REPAIR_VIA_HOMOLOGOUS_RECOMBINATION	GOBP_NEGATIVE_REGULATION_OF_DOUBLE_STRAND_BREAK_REPAIR_VIA_HOMOLOGOUS_RECOMBINATION	11	0.593368	1.95278	0.00379276	3.82857e-09	0.0199619	296	tags=45%, list=4%, signal=44%	ENSG00000051341/ENSG00000175643/ENSG00000185480/ENSG00000116670/ENSG00000181544
GOBP_HOMOLOGOUS_CHROMOSOME_PAIRING_AT_MEIOSIS	GOBP_HOMOLOGOUS_CHROMOSOME_PAIRING_AT_MEIOSIS	27	0.423263	1.86313	0.00379222	3.82857e-09	0.0199619	1142	tags=41%, list=16%, signal=34%	ENSG00000071539/ENSG00000131470/ENSG00000144554/ENSG00000161860/ENSG00000136492/ENSG00000175305/ENSG00000100814/ENSG00000105173/ENSG00000058804/ENSG00000100206/ENSG00000204371
GOBP_NEURONAL_ACTION_POTENTIAL	GOBP_NEURONAL_ACTION_POTENTIAL	14	-0.446886	-2.05586	0.00386532	3.82857e-09	0.0202908	1444	tags=71%, list=20%, signal=57%	ENSG00000164418/ENSG00000105357/ENSG00000136531/ENSG00000164850/ENSG00000197584/ENSG00000108405/ENSG00000184845/ENSG00000181656/ENSG00000151150/ENSG00000168356
GOBP_REGULATION_OF_SYSTEMIC_ARTERIAL_BLOOD_PRESSURE_BY_HORMONE	GOBP_REGULATION_OF_SYSTEMIC_ARTERIAL_BLOOD_PRESSURE_BY_HORMONE	15	-0.423902	-2.01034	0.00387409	3.82857e-09	0.0202908	2961	tags=87%, list=41%, signal=51%	ENSG00000143839/ENSG00000167332/ENSG00000138792/ENSG00000067560/ENSG00000135744/ENSG00000126895/ENSG00000071242/ENSG00000007952/ENSG00000179142/ENSG00000100448/ENSG00000163751/ENSG00000198829/ENSG00000115353
GOBP_CELLULAR_RESPONSE_TO_LIGHT_STIMULUS	GOBP_CELLULAR_RESPONSE_TO_LIGHT_STIMULUS	49	0.346215	1.84737	0.00387203	3.82857e-09	0.0202908	2345	tags=51%, list=33%, signal=35%	ENSG00000178999/ENSG00000168078/ENSG00000062822/ENSG00000149554/ENSG00000164045/ENSG00000183207/ENSG00000077514/ENSG00000188976/ENSG00000132646/ENSG00000132906/ENSG00000136997/ENSG00000172428/ENSG00000186792/ENSG00000134001/ENSG00000143799/ENSG00000196611/ENSG00000012061/ENSG00000004487/ENSG00000128272/ENSG00000171792/ENSG00000100985/ENSG00000030110/ENSG00000143751/ENSG00000161970/ENSG00000087088
GOBP_REGULATION_OF_PHOSPHATIDYLINOSITOL_3_KINASE_ACTIVITY	GOBP_REGULATION_OF_PHOSPHATIDYLINOSITOL_3_KINASE_ACTIVITY	17	-0.398986	-2.01641	0.00391318	3.82857e-09	0.0204624	1865	tags=71%, list=26%, signal=52%	ENSG00000274211/ENSG00000117461/ENSG00000126353/ENSG00000120156/ENSG00000120899/ENSG00000101082/ENSG00000169313/ENSG00000122025/ENSG00000120833/ENSG00000114737/ENSG00000145675/ENSG00000100100
GOMF_PEPTIDE_RECEPTOR_ACTIVITY	GOMF_PEPTIDE_RECEPTOR_ACTIVITY	48	-0.211743	-1.75659	0.00395153	3.82857e-09	0.0206295	1564	tags=46%, list=22%, signal=36%	ENSG00000112486/ENSG00000126353/ENSG00000162009/ENSG00000119900/ENSG00000164128/ENSG00000126895/ENSG00000160791/ENSG00000139874/ENSG00000173198/ENSG00000173578/ENSG00000170075/ENSG00000171509/ENSG00000164129/ENSG00000121807/ENSG00000172215/ENSG00000144230/ENSG00000114812/ENSG00000168329/ENSG00000144648/ENSG00000152207/ENSG00000101850/ENSG00000115353
GOBP_NEGATIVE_REGULATION_OF_MRNA_PROCESSING	GOBP_NEGATIVE_REGULATION_OF_MRNA_PROCESSING	19	0.488029	1.93428	0.00398595	3.82857e-09	0.0207566	3435	tags=95%, list=48%, signal=50%	ENSG00000138376/ENSG00000115875/ENSG00000122566/ENSG00000126254/ENSG00000011304/ENSG00000147274/ENSG00000116350/ENSG00000165119/ENSG00000182872/ENSG00000196235/ENSG00000090097/ENSG00000111786/ENSG00000063244/ENSG00000061936/ENSG00000204356/ENSG00000205937/ENSG00000101489/ENSG00000155827
GOMF_DEOXYRIBONUCLEASE_ACTIVITY	GOMF_DEOXYRIBONUCLEASE_ACTIVITY	41	0.372176	1.87972	0.00398871	3.82857e-09	0.0207566	1833	tags=49%, list=26%, signal=37%	ENSG00000174371/ENSG00000062822/ENSG00000168496/ENSG00000138346/ENSG00000126215/ENSG00000172613/ENSG00000149273/ENSG00000178295/ENSG00000177084/ENSG00000108384/ENSG00000164002/ENSG00000118655/ENSG00000152457/ENSG00000100823/ENSG00000012061/ENSG00000173818/ENSG00000121988/ENSG00000101773/ENSG00000138658/ENSG00000172732
GOMF_DNA_BINDING_TRANSCRIPTION_REPRESSOR_ACTIVITY	GOMF_DNA_BINDING_TRANSCRIPTION_REPRESSOR_ACTIVITY	108	0.284367	1.77239	0.00400403	3.82857e-09	0.0208028	2332	tags=48%, list=32%, signal=33%	ENSG00000213347/ENSG00000165891/ENSG00000129173/ENSG00000071564/ENSG00000169635/ENSG00000152192/ENSG00000143321/ENSG00000160062/ENSG00000129911/ENSG00000059728/ENSG00000197587/ENSG00000116809/ENSG00000146676/ENSG00000177125/ENSG00000136997/ENSG00000170265/ENSG00000069812/ENSG00000160877/ENSG00000172273/ENSG00000171540/ENSG00000204366/ENSG00000074800/ENSG00000116035/ENSG00000121068/ENSG00000133937…
GOCC_MITOCHONDRIAL_PROTEIN_CONTAINING_COMPLEX	GOCC_MITOCHONDRIAL_PROTEIN_CONTAINING_COMPLEX	131	-0.143898	-1.9685	0.00401862	3.82857e-09	0.0208451	188	tags=12%, list=3%, signal=12%	ENSG00000198888/ENSG00000151729/ENSG00000125356/ENSG00000184903/ENSG00000198840/ENSG00000198938/ENSG00000198712/ENSG00000198763/ENSG00000005882/ENSG00000198786/ENSG00000198727/ENSG00000198899/ENSG00000198886/ENSG00000198804/ENSG00000212907/ENSG00000228253
GOBP_REGULATION_OF_PHOSPHOLIPID_METABOLIC_PROCESS	GOBP_REGULATION_OF_PHOSPHOLIPID_METABOLIC_PROCESS	18	-0.391213	-1.99973	0.00404054	3.82857e-09	0.0209252	4384	tags=100%, list=61%, signal=39%	ENSG00000087053/ENSG00000215021/ENSG00000138413/ENSG00000111664/ENSG00000130164/ENSG00000165283/ENSG00000187446/ENSG00000197461/ENSG00000153395/ENSG00000134324/ENSG00000130208/ENSG00000073060/ENSG00000205981/ENSG00000163932/ENSG00000121769/ENSG00000167972/ENSG00000135914
GOCC_NEURON_PROJECTION_TERMINUS	GOCC_NEURON_PROJECTION_TERMINUS	39	-0.256476	-1.97338	0.0040472	3.82857e-09	0.0209261	2542	tags=67%, list=35%, signal=43%	ENSG00000179520/ENSG00000175866/ENSG00000116106/ENSG00000101438/ENSG00000163485/ENSG00000074317/ENSG00000151532/ENSG00000065000/ENSG00000185483/ENSG00000131979/ENSG00000163794/ENSG00000164418/ENSG00000122585/ENSG00000164850/ENSG00000150764/ENSG00000145708/ENSG00000079482/ENSG00000188906/ENSG00000109572/ENSG00000137766/ENSG00000079689/ENSG00000005379/ENSG00000124507/ENSG00000172137/ENSG00000171867…
GOBP_VIRAL_GENE_EXPRESSION	GOBP_VIRAL_GENE_EXPRESSION	46	0.356113	1.87169	0.00406335	3.82857e-09	0.0209761	3038	tags=72%, list=42%, signal=42%	ENSG00000115275/ENSG00000138385/ENSG00000154370/ENSG00000165916/ENSG00000149948/ENSG00000120948/ENSG00000175390/ENSG00000139726/ENSG00000011304/ENSG00000126091/ENSG00000177239/ENSG00000139546/ENSG00000135829/ENSG00000126457/ENSG00000064995/ENSG00000100603/ENSG00000127616/ENSG00000105723/ENSG00000106263/ENSG00000116478/ENSG00000152127/ENSG00000110080/ENSG00000100353/ENSG00000069275/ENSG00000204713…
GOBP_EXIT_FROM_MITOSIS	GOBP_EXIT_FROM_MITOSIS	15	0.534673	1.93984	0.00408055	3.82857e-09	0.0210313	341	tags=33%, list=5%, signal=32%	ENSG00000175063/ENSG00000146670/ENSG00000108106/ENSG00000011426/ENSG00000184445
GOBP_RETINOL_METABOLIC_PROCESS	GOBP_RETINOL_METABOLIC_PROCESS	20	-0.380986	-2.05646	0.00415201	3.82857e-09	0.0213655	1571	tags=60%, list=22%, signal=47%	ENSG00000172955/ENSG00000196139/ENSG00000138207/ENSG00000198099/ENSG00000085662/ENSG00000165092/ENSG00000196616/ENSG00000138115/ENSG00000006757/ENSG00000160870/ENSG00000106258/ENSG00000160868
GOBP_CELL_MATURATION	GOBP_CELL_MATURATION	61	0.335357	1.87925	0.00421861	3.82857e-09	0.0216737	1828	tags=43%, list=25%, signal=32%	ENSG00000118193/ENSG00000176890/ENSG00000087586/ENSG00000071539/ENSG00000139618/ENSG00000112029/ENSG00000067955/ENSG00000225697/ENSG00000162769/ENSG00000169750/ENSG00000101224/ENSG00000116455/ENSG00000006607/ENSG00000151466/ENSG00000131094/ENSG00000119314/ENSG00000100206/ENSG00000214274/ENSG00000004487/ENSG00000100918/ENSG00000104884/ENSG00000107485/ENSG00000145491/ENSG00000163273/ENSG00000119866…
GOMF_STRUCTURAL_CONSTITUENT_OF_NUCLEAR_PORE	GOMF_STRUCTURAL_CONSTITUENT_OF_NUCLEAR_PORE	18	0.5021	1.94301	0.00423979	3.82857e-09	0.021748	2571	tags=78%, list=36%, signal=50%	ENSG00000095319/ENSG00000213024/ENSG00000163002/ENSG00000125450/ENSG00000030066/ENSG00000058804/ENSG00000102898/ENSG00000102900/ENSG00000110713/ENSG00000139496/ENSG00000126883/ENSG00000111581/ENSG00000047410/ENSG00000113569
GOCC_SMN_SM_PROTEIN_COMPLEX	GOCC_SMN_SM_PROTEIN_COMPLEX	15	0.530496	1.92468	0.00427145	3.82857e-09	0.0218756	1787	tags=67%, list=25%, signal=50%	ENSG00000143977/ENSG00000167088/ENSG00000100028/ENSG00000182004/ENSG00000142252/ENSG00000125743/ENSG00000092208/ENSG00000139343/ENSG00000152147/ENSG00000064703
GOCC_RNA_POLYMERASE_COMPLEX	GOCC_RNA_POLYMERASE_COMPLEX	50	0.34403	1.84632	0.00429597	3.82857e-09	0.0219664	2906	tags=64%, list=40%, signal=38%	ENSG00000112118/ENSG00000014138/ENSG00000137054/ENSG00000148835/ENSG00000144231/ENSG00000198056/ENSG00000168002/ENSG00000140307/ENSG00000146143/ENSG00000186141/ENSG00000273841/ENSG00000177700/ENSG00000168495/ENSG00000197265/ENSG00000171453/ENSG00000163882/ENSG00000068654/ENSG00000104884/ENSG00000197780/ENSG00000064995/ENSG00000163161/ENSG00000148606/ENSG00000006712/ENSG00000155229/ENSG00000120656…
GOBP_ADIPOSE_TISSUE_DEVELOPMENT	GOBP_ADIPOSE_TISSUE_DEVELOPMENT	13	-0.46833	-2.04615	0.00432869	3.82857e-09	0.0219921	3197	tags=92%, list=44%, signal=51%	ENSG00000130529/ENSG00000148339/ENSG00000177398/ENSG00000105835/ENSG00000005513/ENSG00000140718/ENSG00000075239/ENSG00000176485/ENSG00000143365/ENSG00000184371/ENSG00000109819/ENSG00000137642
GOMF_ENDORIBONUCLEASE_ACTIVITY_PRODUCING_5_PHOSPHOMONOESTERS	GOMF_ENDORIBONUCLEASE_ACTIVITY_PRODUCING_5_PHOSPHOMONOESTERS	18	0.500899	1.93837	0.00433146	3.82857e-09	0.0219921	1390	tags=56%, list=19%, signal=45%	ENSG00000174371/ENSG00000168496/ENSG00000104889/ENSG00000171865/ENSG00000126070/ENSG00000123908/ENSG00000179151/ENSG00000148688/ENSG00000100823/ENSG00000173818
GOCC_U5_SNRNP	GOCC_U5_SNRNP	12	0.567989	1.92052	0.00434696	3.82857e-09	0.0219921	2333	tags=83%, list=32%, signal=56%	ENSG00000143977/ENSG00000167088/ENSG00000100028/ENSG00000182004/ENSG00000140830/ENSG00000125743/ENSG00000141759/ENSG00000060688/ENSG00000131043/ENSG00000125835
GOCC_PROTEIN_KINASE_COMPLEX	GOCC_PROTEIN_KINASE_COMPLEX	48	0.359496	1.90542	0.00434756	3.82857e-09	0.0219921	1873	tags=44%, list=26%, signal=33%	ENSG00000170312/ENSG00000145386/ENSG00000157456/ENSG00000134057/ENSG00000162063/ENSG00000123975/ENSG00000123374/ENSG00000173207/ENSG00000175305/ENSG00000107949/ENSG00000106799/ENSG00000132646/ENSG00000105173/ENSG00000079246/ENSG00000143933/ENSG00000196419/ENSG00000129355/ENSG00000148498/ENSG00000104884/ENSG00000123395/ENSG00000163161
GOBP_NEGATIVE_REGULATION_OF_IMMUNE_EFFECTOR_PROCESS	GOBP_NEGATIVE_REGULATION_OF_IMMUNE_EFFECTOR_PROCESS	29	-0.284544	-1.86637	0.00432617	3.82857e-09	0.0219921	4063	tags=90%, list=57%, signal=39%	ENSG00000129654/ENSG00000092969/ENSG00000136630/ENSG00000174564/ENSG00000204520/ENSG00000127554/ENSG00000056586/ENSG00000119699/ENSG00000133710/ENSG00000196776/ENSG00000123496/ENSG00000206073/ENSG00000163874/ENSG00000206503/ENSG00000131507/ENSG00000204592/ENSG00000081237/ENSG00000105639/ENSG00000090376/ENSG00000117090/ENSG00000153283/ENSG00000127951/ENSG00000134539/ENSG00000121807/ENSG00000010704…
GOCC_POLYSOME	GOCC_POLYSOME	47	0.352193	1.8641	0.00432866	3.82857e-09	0.0219921	3669	tags=81%, list=51%, signal=40%	ENSG00000149273/ENSG00000105640/ENSG00000071082/ENSG00000148303/ENSG00000142676/ENSG00000123908/ENSG00000134001/ENSG00000130255/ENSG00000063177/ENSG00000213741/ENSG00000089009/ENSG00000129084/ENSG00000092847/ENSG00000198755/ENSG00000161016/ENSG00000138035/ENSG00000135829/ENSG00000233927/ENSG00000026025/ENSG00000137154/ENSG00000229117/ENSG00000197728/ENSG00000185721/ENSG00000144535/ENSG00000156482…
GOBP_SENSORY_PERCEPTION_OF_CHEMICAL_STIMULUS	GOBP_SENSORY_PERCEPTION_OF_CHEMICAL_STIMULUS	50	-0.214455	-1.7706	0.00434863	3.82857e-09	0.0219921	5022	tags=94%, list=70%, signal=29%	ENSG00000204657/ENSG00000078369/ENSG00000212127/ENSG00000187848/ENSG00000169884/ENSG00000213199/ENSG00000110881/ENSG00000132563/ENSG00000261949/ENSG00000183862/ENSG00000039987/ENSG00000180340/ENSG00000130045/ENSG00000204688/ENSG00000168124/ENSG00000138031/ENSG00000114349/ENSG00000154654/ENSG00000212124/ENSG00000182634/ENSG00000256574/ENSG00000214415/ENSG00000122136/ENSG00000165204/ENSG00000182083…
GOBP_REGULATION_OF_FATTY_ACID_METABOLIC_PROCESS	GOBP_REGULATION_OF_FATTY_ACID_METABOLIC_PROCESS	33	-0.258769	-1.81142	0.00443965	3.82857e-09	0.0224173	501	tags=27%, list=7%, signal=25%	ENSG00000167910/ENSG00000019582/ENSG00000125398/ENSG00000165175/ENSG00000139160/ENSG00000109819/ENSG00000005882/ENSG00000130988/ENSG00000115361
GOBP_INOSITOL_LIPID_MEDIATED_SIGNALING	GOBP_INOSITOL_LIPID_MEDIATED_SIGNALING	53	-0.213469	-1.83275	0.00445938	3.82857e-09	0.0224468	1568	tags=47%, list=22%, signal=37%	ENSG00000135744/ENSG00000169403/ENSG00000101333/ENSG00000120156/ENSG00000137841/ENSG00000167984/ENSG00000164850/ENSG00000180353/ENSG00000138798/ENSG00000187091/ENSG00000046889/ENSG00000143473/ENSG00000133056/ENSG00000122025/ENSG00000155629/ENSG00000019991/ENSG00000182578/ENSG00000125398/ENSG00000178538/ENSG00000145675/ENSG00000101850/ENSG00000135914/ENSG00000100100/ENSG00000174175/ENSG00000115896
GOBP_IMPORT_INTO_CELL	GOBP_IMPORT_INTO_CELL	81	-0.173383	-1.75781	0.00445397	3.82857e-09	0.0224468	1424	tags=38%, list=20%, signal=31%	ENSG00000110911/ENSG00000171488/ENSG00000172139/ENSG00000127954/ENSG00000159197/ENSG00000074621/ENSG00000121769/ENSG00000153822/ENSG00000065923/ENSG00000103546/ENSG00000140199/ENSG00000108405/ENSG00000184845/ENSG00000116741/ENSG00000171017/ENSG00000110324/ENSG00000143153/ENSG00000187486/ENSG00000147003/ENSG00000010704/ENSG00000130054/ENSG00000196632/ENSG00000144746/ENSG00000055118/ENSG00000053918…
GOBP_CALCIUM_ION_TRANSPORT	GOBP_CALCIUM_ION_TRANSPORT	140	-0.137524	-1.88133	0.00447338	3.82857e-09	0.0224822	5150	tags=51%, list=72%, signal=15%	ENSG00000168036/ENSG00000142408/ENSG00000148834/ENSG00000067560/ENSG00000005059/ENSG00000107130/ENSG00000114315/ENSG00000107593/ENSG00000141385/ENSG00000006210/ENSG00000203896/ENSG00000085872/ENSG00000080815/ENSG00000130943/ENSG00000111424/ENSG00000176273/ENSG00000170290/ENSG00000113448/ENSG00000095209/ENSG00000149596/ENSG00000163794/ENSG00000155962/ENSG00000140939/ENSG00000078795/ENSG00000135744…
GOBP_REGULATION_OF_INTRINSIC_APOPTOTIC_SIGNALING_PATHWAY_BY_P53_CLASS_MEDIATOR	GOBP_REGULATION_OF_INTRINSIC_APOPTOTIC_SIGNALING_PATHWAY_BY_P53_CLASS_MEDIATOR	17	0.502577	1.90589	0.00448418	3.82857e-09	0.0225015	2287	tags=76%, list=32%, signal=52%	ENSG00000171863/ENSG00000176208/ENSG00000132507/ENSG00000185499/ENSG00000136997/ENSG00000273841/ENSG00000240972/ENSG00000004487/ENSG00000163132/ENSG00000168398/ENSG00000136536/ENSG00000161970/ENSG00000165119
GOMF_LYSINE_N_METHYLTRANSFERASE_ACTIVITY	GOMF_LYSINE_N_METHYLTRANSFERASE_ACTIVITY	34	0.40249	1.94536	0.00449985	3.82857e-09	0.0225139	727	tags=35%, list=10%, signal=32%	ENSG00000106462/ENSG00000101945/ENSG00000152455/ENSG00000183955/ENSG00000196363/ENSG00000133247/ENSG00000104885/ENSG00000100483/ENSG00000214756/ENSG00000109685/ENSG00000203791/ENSG00000143499
GOBP_AXIS_SPECIFICATION	GOBP_AXIS_SPECIFICATION	37	0.376966	1.86029	0.00450756	3.82857e-09	0.0225139	2350	tags=57%, list=33%, signal=38%	ENSG00000087586/ENSG00000123473/ENSG00000138587/ENSG00000081870/ENSG00000116455/ENSG00000140479/ENSG00000116035/ENSG00000170577/ENSG00000116729/ENSG00000114251/ENSG00000164093/ENSG00000125798/ENSG00000198719/ENSG00000121481/ENSG00000112559/ENSG00000273706/ENSG00000198435/ENSG00000113722/ENSG00000104332/ENSG00000103126/ENSG00000175387
GOBP_RESPONSE_TO_LIGHT_STIMULUS	GOBP_RESPONSE_TO_LIGHT_STIMULUS	120	0.271739	1.72334	0.00450557	3.82857e-09	0.0225139	1914	tags=39%, list=27%, signal=29%	ENSG00000178999/ENSG00000168078/ENSG00000166803/ENSG00000143476/ENSG00000139618/ENSG00000062822/ENSG00000168496/ENSG00000149554/ENSG00000164045/ENSG00000117411/ENSG00000183207/ENSG00000172531/ENSG00000095002/ENSG00000077514/ENSG00000188976/ENSG00000127452/ENSG00000132646/ENSG00000162607/ENSG00000186298/ENSG00000110697/ENSG00000132906/ENSG00000116062/ENSG00000136997/ENSG00000172428/ENSG00000186792…
GOMF_EXODEOXYRIBONUCLEASE_ACTIVITY	GOMF_EXODEOXYRIBONUCLEASE_ACTIVITY	18	0.498997	1.931	0.0045148	3.82857e-09	0.0225153	1214	tags=50%, list=17%, signal=42%	ENSG00000174371/ENSG00000062822/ENSG00000168496/ENSG00000172613/ENSG00000177084/ENSG00000164002/ENSG00000118655/ENSG00000152457/ENSG00000100823
GOCC_ATPASE_COMPLEX	GOCC_ATPASE_COMPLEX	50	0.342082	1.83587	0.00453686	3.82857e-09	0.0225557	3895	tags=82%, list=54%, signal=38%	ENSG00000183207/ENSG00000011332/ENSG00000071655/ENSG00000143401/ENSG00000148229/ENSG00000105619/ENSG00000162521/ENSG00000119383/ENSG00000149480/ENSG00000183495/ENSG00000173473/ENSG00000175792/ENSG00000196591/ENSG00000124795/ENSG00000099385/ENSG00000136518/ENSG00000115274/ENSG00000119866/ENSG00000127616/ENSG00000100281/ENSG00000170322/ENSG00000116478/ENSG00000115524/ENSG00000110987/ENSG00000116750…
GOMF_RIBONUCLEOPROTEIN_COMPLEX_BINDING	GOMF_RIBONUCLEOPROTEIN_COMPLEX_BINDING	74	0.300492	1.76025	0.00453598	3.82857e-09	0.0225557	3618	tags=72%, list=50%, signal=36%	ENSG00000106462/ENSG00000077312/ENSG00000143977/ENSG00000167088/ENSG00000172531/ENSG00000106803/ENSG00000171960/ENSG00000141543/ENSG00000132507/ENSG00000143748/ENSG00000142864/ENSG00000124571/ENSG00000138430/ENSG00000134001/ENSG00000166197/ENSG00000105821/ENSG00000105618/ENSG00000143742/ENSG00000135829/ENSG00000125912/ENSG00000168028/ENSG00000104626/ENSG00000105197/ENSG00000132432/ENSG00000065665…
GOCC_BASAL_PART_OF_CELL	GOCC_BASAL_PART_OF_CELL	85	-0.169153	-1.78693	0.00457246	3.82857e-09	0.0226978	1640	tags=42%, list=23%, signal=33%	ENSG00000117013/ENSG00000249437/ENSG00000135525/ENSG00000113073/ENSG00000120156/ENSG00000110911/ENSG00000118762/ENSG00000159023/ENSG00000082458/ENSG00000277494/ENSG00000004468/ENSG00000197594/ENSG00000153822/ENSG00000154639/ENSG00000165269/ENSG00000140199/ENSG00000145217/ENSG00000101222/ENSG00000116678/ENSG00000089472/ENSG00000141338/ENSG00000099864/ENSG00000156284/ENSG00000165240/ENSG00000151150…
GOCC_CENTRIOLAR_SATELLITE	GOCC_CENTRIOLAR_SATELLITE	46	0.353602	1.85849	0.00459134	3.82857e-09	0.0227337	1448	tags=35%, list=20%, signal=28%	ENSG00000126787/ENSG00000138180/ENSG00000166851/ENSG00000076382/ENSG00000013810/ENSG00000151725/ENSG00000075702/ENSG00000128944/ENSG00000112877/ENSG00000141577/ENSG00000156876/ENSG00000119185/ENSG00000166012/ENSG00000004838/ENSG00000119408/ENSG00000179262
GOBP_SECOND_MESSENGER_MEDIATED_SIGNALING	GOBP_SECOND_MESSENGER_MEDIATED_SIGNALING	113	-0.148182	-1.77915	0.00459375	3.82857e-09	0.0227337	1812	tags=43%, list=25%, signal=33%	ENSG00000131236/ENSG00000072071/ENSG00000113448/ENSG00000152270/ENSG00000095209/ENSG00000163794/ENSG00000155962/ENSG00000135744/ENSG00000112486/ENSG00000078295/ENSG00000166292/ENSG00000141433/ENSG00000126353/ENSG00000155957/ENSG00000120899/ENSG00000081237/ENSG00000198851/ENSG00000101082/ENSG00000119048/ENSG00000160791/ENSG00000169313/ENSG00000173598/ENSG00000173578/ENSG00000145349/ENSG00000114757…
GOBP_ICOSANOID_BIOSYNTHETIC_PROCESS	GOBP_ICOSANOID_BIOSYNTHETIC_PROCESS	21	-0.362013	-1.99438	0.00460865	3.82857e-09	0.0227377	2894	tags=81%, list=40%, signal=49%	ENSG00000069764/ENSG00000127472/ENSG00000083535/ENSG00000149485/ENSG00000110958/ENSG00000131067/ENSG00000143198/ENSG00000135241/ENSG00000085871/ENSG00000012779/ENSG00000196139/ENSG00000059377/ENSG00000167741/ENSG00000138115/ENSG00000204136/ENSG00000163106/ENSG00000019582
GOBP_POSITIVE_REGULATION_OF_ATP_DEPENDENT_ACTIVITY	GOBP_POSITIVE_REGULATION_OF_ATP_DEPENDENT_ACTIVITY	18	0.498205	1.92794	0.00460647	3.82857e-09	0.0227377	897	tags=50%, list=12%, signal=44%	ENSG00000276043/ENSG00000095002/ENSG00000160679/ENSG00000116030/ENSG00000213551/ENSG00000090520/ENSG00000116062/ENSG00000108518/ENSG00000196296
GOBP_PROTEIN_MONOUBIQUITINATION	GOBP_PROTEIN_MONOUBIQUITINATION	43	0.373201	1.92079	0.0046267	3.82857e-09	0.022792	966	tags=35%, list=13%, signal=30%	ENSG00000276043/ENSG00000143476/ENSG00000077152/ENSG00000221829/ENSG00000158169/ENSG00000187741/ENSG00000181544/ENSG00000100387/ENSG00000112039/ENSG00000156374/ENSG00000070950/ENSG00000187790/ENSG00000070423/ENSG00000115289/ENSG00000162585
GOBP_MONOVALENT_INORGANIC_CATION_HOMEOSTASIS	GOBP_MONOVALENT_INORGANIC_CATION_HOMEOSTASIS	46	-0.229931	-1.82739	0.00464104	3.82857e-09	0.0228279	1568	tags=48%, list=22%, signal=38%	ENSG00000135744/ENSG00000113073/ENSG00000110719/ENSG00000117560/ENSG00000172139/ENSG00000126895/ENSG00000065923/ENSG00000140199/ENSG00000007952/ENSG00000100373/ENSG00000106460/ENSG00000179142/ENSG00000171130/ENSG00000188906/ENSG00000109572/ENSG00000143153/ENSG00000055118/ENSG00000053918/ENSG00000115353/ENSG00000181804/ENSG00000186204/ENSG00000005882
GOCC_TRANS_GOLGI_NETWORK	GOCC_TRANS_GOLGI_NETWORK	97	-0.153497	-1.86061	0.00465649	3.82857e-09	0.022869	913	tags=28%, list=13%, signal=25%	ENSG00000179344/ENSG00000223865/ENSG00000196735/ENSG00000166927/ENSG00000174567/ENSG00000133067/ENSG00000183196/ENSG00000188906/ENSG00000145730/ENSG00000204287/ENSG00000196126/ENSG00000165240/ENSG00000146352/ENSG00000198502/ENSG00000157064/ENSG00000019582/ENSG00000123595/ENSG00000089063/ENSG00000198324/ENSG00000166428/ENSG00000231389/ENSG00000204070/ENSG00000140835/ENSG00000124406/ENSG00000137642…
GOCC_SECRETORY_GRANULE_MEMBRANE	GOCC_SECRETORY_GRANULE_MEMBRANE	99	-0.156084	-1.8705	0.00475733	3.82857e-09	0.0233288	1838	tags=44%, list=26%, signal=34%	ENSG00000143862/ENSG00000131126/ENSG00000173930/ENSG00000146094/ENSG00000101856/ENSG00000165168/ENSG00000167613/ENSG00000169403/ENSG00000110719/ENSG00000145703/ENSG00000081237/ENSG00000255587/ENSG00000123570/ENSG00000004468/ENSG00000112299/ENSG00000127329/ENSG00000105383/ENSG00000104043/ENSG00000162896/ENSG00000166634/ENSG00000010278/ENSG00000109323/ENSG00000169896/ENSG00000108405/ENSG00000163618…
GOBP_RNA_PHOSPHODIESTER_BOND_HYDROLYSIS_EXONUCLEOLYTIC	GOBP_RNA_PHOSPHODIESTER_BOND_HYDROLYSIS_EXONUCLEOLYTIC	23	0.44963	1.89489	0.0047693	3.82857e-09	0.0233521	3219	tags=83%, list=45%, signal=46%	ENSG00000143319/ENSG00000132773/ENSG00000130713/ENSG00000120699/ENSG00000123144/ENSG00000119203/ENSG00000171824/ENSG00000110063/ENSG00000117419/ENSG00000172795/ENSG00000138035/ENSG00000104626/ENSG00000107371/ENSG00000144535/ENSG00000076043/ENSG00000178896/ENSG00000113300/ENSG00000077348/ENSG00000172183
GOBP_TRANSLATIONAL_INITIATION	GOBP_TRANSLATIONAL_INITIATION	62	0.318799	1.79494	0.00481878	3.82857e-09	0.0235587	2141	tags=50%, list=30%, signal=35%	ENSG00000172531/ENSG00000135930/ENSG00000149273/ENSG00000121774/ENSG00000187840/ENSG00000144231/ENSG00000151465/ENSG00000142541/ENSG00000168002/ENSG00000149100/ENSG00000136937/ENSG00000119392/ENSG00000123908/ENSG00000175390/ENSG00000139726/ENSG00000083845/ENSG00000134001/ENSG00000175634/ENSG00000104131/ENSG00000182774/ENSG00000163950/ENSG00000175376/ENSG00000128272/ENSG00000158417/ENSG00000198793…
GOBP_NEGATIVE_REGULATION_OF_TELOMERE_MAINTENANCE	GOBP_NEGATIVE_REGULATION_OF_TELOMERE_MAINTENANCE	12	0.563035	1.90377	0.00483814	3.82857e-09	0.0236176	2006	tags=75%, list=28%, signal=54%	ENSG00000140451/ENSG00000135486/ENSG00000092199/ENSG00000171824/ENSG00000143799/ENSG00000012061/ENSG00000172795/ENSG00000102977/ENSG00000153187
GOCC_ANAPHASE_PROMOTING_COMPLEX	GOCC_ANAPHASE_PROMOTING_COMPLEX	13	0.554724	1.93468	0.0048819	3.82857e-09	0.0237952	1379	tags=54%, list=19%, signal=44%	ENSG00000117399/ENSG00000175063/ENSG00000156970/ENSG00000108106/ENSG00000196510/ENSG00000141552/ENSG00000176386
GOMF_POLY_PYRIMIDINE_TRACT_BINDING	GOMF_POLY_PYRIMIDINE_TRACT_BINDING	19	0.478761	1.89754	0.00498991	3.82857e-09	0.0242851	2445	tags=74%, list=34%, signal=49%	ENSG00000121774/ENSG00000092199/ENSG00000138385/ENSG00000090621/ENSG00000071626/ENSG00000011304/ENSG00000166889/ENSG00000138035/ENSG00000076067/ENSG00000070756/ENSG00000153187/ENSG00000144535/ENSG00000153250/ENSG00000063244
GOCC_NUCLEAR_PORE	GOCC_NUCLEAR_PORE	49	0.341122	1.8202	0.00504039	3.82857e-09	0.0244939	2871	tags=63%, list=40%, signal=38%	ENSG00000095319/ENSG00000213024/ENSG00000099901/ENSG00000164109/ENSG00000108424/ENSG00000116030/ENSG00000163002/ENSG00000132507/ENSG00000125450/ENSG00000002822/ENSG00000132341/ENSG00000100401/ENSG00000030066/ENSG00000119392/ENSG00000058804/ENSG00000102898/ENSG00000102900/ENSG00000173744/ENSG00000110713/ENSG00000254505/ENSG00000139496/ENSG00000065150/ENSG00000126883/ENSG00000143552/ENSG00000111581…
GOMF_HISTONE_LYSINE_N_METHYLTRANSFERASE_ACTIVITY	GOMF_HISTONE_LYSINE_N_METHYLTRANSFERASE_ACTIVITY	25	0.43826	1.90237	0.00509536	3.82857e-09	0.0246868	1236	tags=44%, list=17%, signal=37%	ENSG00000106462/ENSG00000101945/ENSG00000152455/ENSG00000183955/ENSG00000196363/ENSG00000133247/ENSG00000104885/ENSG00000109685/ENSG00000143499/ENSG00000204371/ENSG00000181090
GOBP_MITOTIC_SISTER_CHROMATID_COHESION	GOBP_MITOTIC_SISTER_CHROMATID_COHESION	17	0.498751	1.89138	0.00509009	3.82857e-09	0.0246868	863	tags=41%, list=12%, signal=36%	ENSG00000117399/ENSG00000146670/ENSG00000129810/ENSG00000177602/ENSG00000136982/ENSG00000077935/ENSG00000113648
GOBP_ESTABLISHMENT_OF_PROTEIN_LOCALIZATION_TO_CHROMOSOME	GOBP_ESTABLISHMENT_OF_PROTEIN_LOCALIZATION_TO_CHROMOSOME	19	0.476127	1.8871	0.00517302	3.82857e-09	0.0250255	1300	tags=53%, list=18%, signal=43%	ENSG00000139618/ENSG00000183207/ENSG00000141499/ENSG00000135624/ENSG00000166226/ENSG00000113648/ENSG00000104872/ENSG00000115484/ENSG00000163468/ENSG00000146731
GOBP_REGULATION_OF_INTRINSIC_APOPTOTIC_SIGNALING_PATHWAY_IN_RESPONSE_TO_DNA_DAMAGE	GOBP_REGULATION_OF_INTRINSIC_APOPTOTIC_SIGNALING_PATHWAY_IN_RESPONSE_TO_DNA_DAMAGE	24	0.43173	1.84818	0.00530416	3.82857e-09	0.0256215	2287	tags=62%, list=32%, signal=43%	ENSG00000165490/ENSG00000172613/ENSG00000176208/ENSG00000149273/ENSG00000185499/ENSG00000144476/ENSG00000273841/ENSG00000129355/ENSG00000105229/ENSG00000240972/ENSG00000004487/ENSG00000019549/ENSG00000136536/ENSG00000161970/ENSG00000165119
GOBP_NEGATIVE_REGULATION_OF_PROTEIN_MODIFICATION_BY_SMALL_PROTEIN_CONJUGATION_OR_REMOVAL	GOBP_NEGATIVE_REGULATION_OF_PROTEIN_MODIFICATION_BY_SMALL_PROTEIN_CONJUGATION_OR_REMOVAL	43	0.368952	1.89892	0.00536368	3.82857e-09	0.0258704	1134	tags=37%, list=16%, signal=32%	ENSG00000117399/ENSG00000156970/ENSG00000116670/ENSG00000112029/ENSG00000171863/ENSG00000196262/ENSG00000154473/ENSG00000149273/ENSG00000164109/ENSG00000064961/ENSG00000142676/ENSG00000172428/ENSG00000174842/ENSG00000115268/ENSG00000122406/ENSG00000167770
GOBP_REGULATION_OF_CHROMATIN_ORGANIZATION	GOBP_REGULATION_OF_CHROMATIN_ORGANIZATION	21	0.477944	1.95352	0.00542766	3.82857e-09	0.02614	2461	tags=71%, list=34%, signal=47%	ENSG00000148773/ENSG00000130816/ENSG00000123374/ENSG00000141858/ENSG00000130726/ENSG00000113648/ENSG00000149136/ENSG00000138336/ENSG00000146872/ENSG00000004487/ENSG00000133422/ENSG00000143379/ENSG00000153187/ENSG00000130479/ENSG00000047410
GOBP_POSITIVE_REGULATION_OF_T_CELL_MEDIATED_CYTOTOXICITY	GOBP_POSITIVE_REGULATION_OF_T_CELL_MEDIATED_CYTOTOXICITY	13	-0.460521	-2.01203	0.00544062	3.82857e-09	0.0261634	1866	tags=77%, list=26%, signal=57%	ENSG00000073008/ENSG00000206503/ENSG00000158477/ENSG00000158485/ENSG00000204592/ENSG00000081237/ENSG00000204287/ENSG00000196126/ENSG00000158488/ENSG00000158481
GOBP_POSITIVE_REGULATION_OF_TELOMERASE_ACTIVITY	GOBP_POSITIVE_REGULATION_OF_TELOMERASE_ACTIVITY	18	0.491151	1.90064	0.0054814	3.82857e-09	0.0262945	1038	tags=44%, list=14%, signal=38%	ENSG00000178999/ENSG00000117650/ENSG00000141499/ENSG00000143748/ENSG00000166226/ENSG00000079246/ENSG00000136997/ENSG00000115484
[truncated: 79 more rows]

## Sheet: Table S5
Table S5. gene set enrichment analysis result of CDC20 in GSE76019
[truncated: 959 more rows]
